# Supplementary material for: Transcriptomic, Proteomic, and Functional Assays Underline the Dual Role of Extrapallial Hemocytes in Immunity and Biomineralization in the Hard Clam Mercenaria mercenaria
Source: Front Immunol. 2022 Feb 22;13:838530. doi: 10.3389/fimmu.2022.838530 (PMC8902148; doi:10.3389/fimmu.2022.838530)
Supplement: Supplementary file 2 [file Table_1.xlsx]

## Sheet: All
ID	Predicted Protein	log2FoldChange mRNA	P-adjusted	Protein FDR Confidence: Combined	# Peptides	# PSMs	# Unique Peptides	# AAs	MW [kDa]	Log2FoldChange Protein
mRNA.chromosome_7.2373.1	ND; zinc finger CCCH domain-containing protein 13 isoform X4 [Octopus vulgaris];zinc finger CCCH domain-containing protein 13 isoform X7 [Octopus vulgaris];zinc finger CCCH domain-containing protein 13 isoform X3 [Octopus vulgaris] Zinc finger C3H1-type profile.;Zinc finger C-x8-C-x5-C-x3-H type (and similar);	1.44	0.0516065	Low	1	2	1	179	20.4	-3.32193
mRNA.chromosome_16.1644.1	-- ribosomal protein L19, partial [Argopecten irradians] 50S ribosomal protein L19e [rpl19e].;Ribosomal_L19e_E;Ribosomal protein L19e;Ribosomal protein L19e signature.;	-0.92	0.125591	Low	1	2	1	195	23.1	-3.32193
mRNA.chromosome_10.121.3	K02975 RP-S25e, RPS25; small subunit ribosomal protein S25e; 40S ribosomal protein S25 [Aplysia californica];ribosomal protein S25 [Lepidochitona cinerea];PREDICTED: 40S ribosomal protein S25 [Aptenodytes forsteri] S25 ribosomal protein;	-0.77	0.169987	High	2	4	2	116	12.7	-3.32193
mRNA.chromosome_2.624.1	K11251 H2A; histone H2A; histone [Ruditapes philippinarum];hypothetical protein [Vespula germanica];hypothetical protein [Vespula pensylvanica] Core histone H2A/H2B/H3/H4;C-terminus of histone H2A;H2A;Histone H2A signature;Histone H2A signature.;	-1.19	0.206311	High	3	27	1	143	15.3	-3.32193
mRNA.chromosome_2.2532.2	K02925 RP-L3e, RPL3; large subunit ribosomal protein L3e; 60S ribosomal protein L3 [Crassostrea gigas] Ribosomal protein L3;Ribosomal protein L3 signature.;	-1.03	0.209783	Medium	2	2	2	351	40.1	-3.32193
mRNA.chromosome_9.1929.1	-- hypothetical protein C0Q70_07652 [Pomacea canaliculata];NAD(P)H-dependent FMN reductase C4B3.06c-like [Pomacea canaliculata];uncharacterized protein LOC106181199 [Lingula anatina] NADPH-dependent FMN reductase;	-2.36	0.222381	High	6	13	2	168	18.9	-3.32193
mRNA.chromosome_8.620.2	K02930 RP-L4e, RPL4; large subunit ribosomal protein L4e; RP-L4e [Mytilus coruscus];60S ribosomal protein L4-like [Crassostrea virginica];60S ribosomal protein L4 [Crassostrea gigas] 60S ribosomal protein L4 C-terminal domain;Ribosomal protein L1e signature.;Ribosomal protein L4/L1 family;	-0.62	0.236209	High	2	3	2	379	42.6	-3.32193
mRNA.chromosome_4.3213.1	K05402 TOLLIP; toll-interacting protein; LOW QUALITY PROTEIN: toll-interacting protein B-like [Pecten maximus];toll interacting protein [Mizuhopecten yessoensis] C2 domain;C2_Tollip;CUE domain;CUE domain profile.;CUE_TOLIP;	-0.44	0.324767	High	2	2	2	271	30.4	-3.32193
mRNA.chromosome_5.1182.1	K11347 PHF17, JADE1; protein Jade-1;ND; protein Jade-1 [Crassostrea gigas];uncharacterized protein LOC111124306 [Crassostrea virginica];uncharacterized protein LOC117329742 [Pecten maximus] ePHD_JADE;Extended PHD (ePHD) domain profile.;PHD-finger;PHD_JADE;PHD-zinc-finger like domain;Zinc finger PHD-type profile.;Zinc finger PHD-type signature.;	1.07	0.398075	Low	1	1	1	581	66.2	-3.32193
mRNA.chromosome_2.2908.1	K06965 PELO, DOM34, pelA; protein pelota; hypothetical protein AWC38_SpisGene18308 [Stylophora pistillata];hypothetical protein AWC38_SpisGene12127 [Stylophora pistillata];PREDICTED: uncharacterized protein LOC107340493 [Acropora digitifera] --	1.82	0.427949	Low	1	1	1	207	24.4	-3.32193
mRNA.chromosome_16.2124.1	-- serum amyloid A [Meretrix meretrix];serum amyloid A protein-like [Coturnix japonica];serum amyloid A protein-like [Meleagris gallopavo] Serum amyloid A protein;Serum amyloid A protein signature;	-3.39	0.481763	High	2	3	2	130	14.5	-3.32193
mRNA.chromosome_17.1439.4	-- -- EF-hand calcium-binding domain.;EF-hand calcium-binding domain profile.;EF-hand domain pair;EFh_CREC_Calumenin_like;	0.59	0.545219	High	2	2	2	388	45.9	-3.32193
mRNA.chromosome_2.2587.1	K10352 MYH; myosin heavy chain; myosin heavy chain [Argopecten irradians] >prf||2103335A myosin:SUBUNIT=heavy chain [Argopecten irradians];myosin heavy chain, striated muscle isoform X9 [Pecten maximus];myosin heavy chain, striated muscle isoform X1 [Pecten maximus] IQ motif profile.;Myosin head (motor domain);Myosin motor domain profile.;Myosin tail;	-1.63	0.589871	High	32	291	1	1308	150.6	-3.32193
mRNA.chromosome_2.2854.2	K04405 ECSIT; evolutionarily conserved signaling intermediate in Toll pathway; ECSIT [Bugula neritina];ECSIT [Bugula neritina];ECSIT [Mytilus galloprovincialis] C-terminal domain of the ECSIT protein;Evolutionarily conserved signalling intermediate in Toll pathway;	0.78	0.6393	Low	1	21	1	440	52	-3.32193
mRNA.chromosome_4.1227.2	K00544 BHMT; betaine-homocysteine S-methyltransferase; betaine--homocysteine S-methyltransferase 1 [Aplysia californica];betaine--homocysteine S-methyltransferase 1-like [Mizuhopecten yessoensis] Homocysteine-binding domain profile.;Homocysteine S-methyltransferase;	-2.25	0.653419	High	2	3	2	347	38.8	-3.32193
mRNA.chromosome_17.1618.1	-- PREDICTED: ferric-chelate reductase 1 [Manis javanica];PREDICTED: putative ferric-chelate reductase 1-like, partial [Saccoglossus kowalevskii];PREDICTED: LOW QUALITY PROTEIN: ferric-chelate reductase 1 [Cercocebus atys] Reeler;Reeler domain;	-4.27	0.656068	Low	1	3	1	132	14.1	-3.32193
mRNA.chromosome_18.1392.2	-- endo-1,4-beta-glucanase [Corbicula japonica];endo-1,4-beta-glucanase [Corbicula japonica];endoglucanase-like [Crassostrea virginica] --	-0.64	0.679744	High	1	2	1	210	23.6	-3.32193
mRNA.chromosome_2.2574.1	K01639 E4.1.3.3, nanA, NPL; N-acetylneuraminate lyase; N-acetylneuraminate lyase-like [Crassostrea virginica];N-acetylneuraminate lyase-like isoform X2 [Pecten maximus];N-acetylneuraminate lyase-like isoform X1 [Pecten maximus] Dihydrodipicolinate synthetase family;	-1.26	0.680008	High	3	4	3	249	27.9	-3.32193
mRNA.chromosome_14.1523.2	-- unnamed protein product [Mytilus coruscus];uncharacterized protein LOC117345042 isoform X1 [Pecten maximus];uncharacterized protein LOC117345042 isoform X2 [Pecten maximus] PH domain;PH domain profile.;	1.74	0.681294	Medium	1	3	1	1561	174.2	-3.32193
mRNA.chromosome_2.3573.1	K09640 TMPRSS9; transmembrane protease serine 9; uncharacterized protein LOC111121536 [Crassostrea virginica];uncharacterized protein LOC111121867 isoform X1 [Crassostrea virginica];uncharacterized protein LOC111121867 isoform X2 [Crassostrea virginica] Chymotrypsin serine protease family (S1) signature;Serine proteases, trypsin domain profile.;Serine proteases, trypsin family, serine active site…	-0.68	0.694461	Low	1	6	1	119	13.1	-3.32193
mRNA.chromosome_1.375.1	ND; uncharacterized protein LOC110441522 isoform X2 [Mizuhopecten yessoensis];uncharacterized protein LOC110441522 isoform X1 [Mizuhopecten yessoensis] --	0.28	0.752447	Low	1	7	1	314	36.5	-3.32193
mRNA.chromosome_6.193.1	K12815 DHX38, PRP16; pre-mRNA-splicing factor ATP-dependent RNA helicase DHX38/PRP16; hypothetical protein OCBIM_22038108mg, partial [Octopus bimaculoides];PREDICTED: pre-mRNA-splicing factor ATP-dependent RNA helicase PRP16-like [Octopus bimaculoides];pre-mRNA-splicing factor ATP-dependent RNA helicase PRP16 [Octopus vulgaris] DEAD/DEAH box helicase;DEAH-box subfamily ATP-dependent helicases sig…	0.65	0.762693	Medium	1	3	1	625	71.9	-3.32193
mRNA.chromosome_2.55.3	K17095 ANXA7_11; annexin A7/11; annexin A7 [Crassostrea gigas];LOW QUALITY PROTEIN: annexin A4-like [Crassostrea virginica];annexin A4-like [Pecten maximus] Annexin;Annexin family signature;Annexins repeated domain signature.;Annexin type IV signature;	-0.38	0.782652	Low	1	1	1	565	59.6	-3.32193
mRNA.chromosome_7.996.1	K05619 TGM1; transglutaminase 1; -- Transglutaminase family;Transglutaminase family, C-terminal ig like domain;Transglutaminase-like superfamily;Transglutaminases active site.;	0.45	0.782652	Low	1	1	1	756	86.1	-3.32193
mRNA.chromosome_18.375.1	-- Peroxinectin-like [Operophtera brumata];Peroxidase-like protein [Mizuhopecten yessoensis];uncharacterized protein LOC110462299 [Mizuhopecten yessoensis] Animal haem peroxidase;Animal haem peroxidase signature;Animal heme peroxidase superfamily profile.	-1.86	0.803112	Medium	1	1	1	78	8.6	-3.32193
mRNA.chromosome_10.516.4	ND; zinc finger MYM-type protein 2 [Exaiptasia diaphana];Uncharacterized protein KIAA1958 [Exaiptasia diaphana];hypothetical protein DSY43_06765 [Gammaproteobacteria bacterium] DNA_BRE_C;Domain of unknown function (DUF3504);	-0.83	0.809809	Low	1	6	1	480	54.8	-3.32193
mRNA.chromosome_18.1146.4	-- tensin-1 isoform X6 [Aplysia californica];tensin-3 isoform X10 [Aplysia californica];transcription factor SPT20 homolog isoform X5 [Aplysia californica] Phosphotyrosine-binding domain;PTB_tensin;SH2 domain;SH2 domain signature;SH2_Tensin_like;Src homol	0.43	0.809907	High	3	4	3	374	40.6	-3.32193
mRNA.chromosome_2.1062.1	-- transmembrane protein 184B-like [Crassostrea gigas];transmembrane protein 184B-like [Crassostrea virginica] Organic solute transporter Ostalpha;	-1.37	0.813111	Low	1	1	1	458	51.8	-3.32193
mRNA.chromosome_17.784.1	-- -- AIG1 family;AIG1-type G domain profile.;	-2.05	0.819785	Low	1	7	1	579	64.8	-3.32193
mRNA.chromosome_2.361.1	ND; -- Aspartic acid and asparagine hydroxylation site.;Calcium-binding EGF domain;Calcium-binding EGF-like domain signature.;Coagulation Factor Xa inhibitory site;EGF-like domain profile.;EGF-like domain signature 2.;	1.45	0.825077	Low	1	6	1	504	54.6	-3.32193
mRNA.chromosome_17.400.1	-- heat shock protein 22 isoform 1 [Ruditapes philippinarum];heat shock protein 20 [Meretrix meretrix];heat shock protein 20 [Cyclina sinensis] Alpha crystallin signature;Hsp20/alpha crystallin family;metazoan_ACD;Small heat shock protein (sHSP) domain pr	-1.5	0.846438	High	18	415	18	173	20.4	-3.32193
mRNA.chromosome_5.1692.2	K01204 NAGA; alpha-N-acetylgalactosaminidase; hypothetical protein C0Q70_06158 [Pomacea canaliculata];hypothetical protein FOCC_FOCC013999 [Frankliniella occidentalis];hypothetical protein C0Q70_06316 [Pomacea canaliculata] Alpha galactosidase A;Alpha galactosidase A C-terminal beta sandwich domain;Alpha-galactosidase signature.;GH27;Glycosyl hydrolase family 27 signature;	-0.45	0.859645	Low	1	1	1	645	73.2	-3.32193
mRNA.chromosome_15.2247.1	-- -- --	-2.72	0.869622	High	4	9	4	191	22.4	-3.32193
mRNA.chromosome_15.818.1	-- alpha-crystallin B chain-like [Mizuhopecten yessoensis];unnamed protein product [Mytilus coruscus];alpha-crystallin B chain-like [Pecten maximus] Alpha crystallin signature;Hsp20/alpha crystallin family;metazoan_ACD;Small heat shock protein (sHSP) doma	-1.94	0.887872	High	3	3	3	217	25.4	-3.32193
mRNA.chromosome_2.3672.2	K00019 E1.1.1.30, bdh; 3-hydroxybutyrate dehydrogenase; 17-beta-hydroxysteroid dehydrogenase type 6-like [Pecten maximus] Glucose/ribitol dehydrogenase family signature;short chain dehydrogenase;Short-chain dehydrogenase/reductase (SDR) superfamily signature;	-1.38	0.89268	Low	1	3	1	355	39.3	-3.32193
mRNA.chromosome_2.3681.1	K13237 DECR2; peroxisomal 2,4-dienoyl-CoA reductase; peroxisomal 2,4-dienoyl-CoA reductase-like isoform X1 [Pecten maximus];peroxisomal 2,4-dienoyl-CoA reductase [Crassostrea gigas] Enoyl-(Acyl carrier protein) reductase;Glucose/ribitol dehydrogenase family signature;	-0.62	0.907611	High	1	1	1	182	19.8	-3.32193
mRNA.chromosome_7.1599.1	K11657 RSF1; remodeling and spacing factor 1; trichohyalin-like isoform X1 [Mizuhopecten yessoensis];trichohyalin-like isoform X2 [Mizuhopecten yessoensis] DDT domain profile.;PHD-finger;PHD_RSF1;Zinc finger PHD-type profile.;Zinc finger PHD-type signature.;	0.44	0.909962	Low	2	2	2	2287	257.2	-3.32193
mRNA.chromosome_16.944.2	K02144 ATPeV1H; V-type H+-transporting ATPase subunit H; -- VATPase_H;V-ATPase subunit H;	0.37	0.916748	High	1	1	1	481	56.1	-3.32193
mRNA.chromosome_5.196.1	-- uncharacterized protein LOC114524764 [Dendronephthya gigantea];PREDICTED: uncharacterized protein LOC100377645 [Saccoglossus kowalevskii];NLR family CARD domain-containing protein 4-like isoform X1 [Branchiostoma floridae] Domain of unknown function (D	0.7	0.92865	Low	1	1	1	1275	146.6	-3.32193
mRNA.chromosome_4.3065.2	K09228 KRAB; KRAB domain-containing zinc finger protein; uncharacterized protein LOC117327567 [Pecten maximus];Transcriptional repressor CTCF [Mizuhopecten yessoensis] C2H2-type zinc-finger domain;'Homeobox' antennapedia-type protein signature.;Zinc finger, C2H2 type;Zinc finger C2H2 type domain profile.;Zinc finger C2H2 type domain signature.;	0.46	0.935226	Low	1	4	1	1761	195.2	-3.32193
mRNA.chromosome_5.359.1	-- coiled-coil domain-containing protein 169 isoform X3 [Aplysia californica];coiled-coil domain-containing protein 169-like isoform X2 [Pomacea canaliculata];Coiled-coil domain-containing protein 169 [Mytilus coruscus] Domain of unknown function (DUF4600	-1.17	0.935226	Low	1	3	1	235	27.7	-3.32193
mRNA.chromosome_3.2276.1	K00432 gpx; glutathione peroxidase;K05361 GPX4; phospholipid-hydroperoxide glutathione peroxidase; phospholipid hydroperoxide glutathione peroxidase [Mytilus galloprovincialis];glutathione peroxidase-like isoform X1 [Crassostrea virginica];glutathione peroxidase-like isoform X2 [Crassostrea gigas] Glutathione peroxidase;Glutathione peroxidase family signature;Glutathione peroxidase profile.;GSH_P…	-0.4	0.947807	High	1	1	1	122	14.1	-3.32193
mRNA.chromosome_2.2715.1	K03671 trxA; thioredoxin 1; thioredoxin 2 precursor [Ruditapes philippinarum];thioredoxin [Cyclina sinensis];thioredoxin 2 [Haliotis discus discus] Thioredoxin;Thioredoxin domain profile.;Thioredoxin family active site.;Thioredoxin family signature;TRX_family;	-0.41	0.948017	High	1	2	1	168	18.9	-3.32193
mRNA.chromosome_3.1998.1	K05692 ACTB_G1; actin beta/gamma 1; unnamed protein product [Haemonchus placei];unnamed protein product [Haemonchus placei];CLUMA_CG003286, isoform A [Clunio marinus] Actin;Actins and actin-related proteins signature.;Actin signature;Actins signature 1.;Actins signature 2.;NBD_sugar-kinase_HSP70_actin;	-0.36	0.952478	High	23	1756	0	798	88.8	-3.32193
mRNA.chromosome_17.1691.2	-- COMM domain-containing protein 9-like [Lingula anatina] COMM domain;COMM domain profile.;	-0.2	0.959382	Low	1	1	1	197	22	-3.32193
mRNA.chromosome_10.259.1	-- PREDICTED: uncharacterized protein LOC109483339 [Branchiostoma belcheri];PREDICTED: uncharacterized protein LOC109466320 [Branchiostoma belcheri] F5/8 type C domain;Farnesoic acid 0-methyl transferase;	-1.27	0.968998	High	1	1	1	252	28.4	-3.32193
mRNA.chromosome_4.1331.3	K01866 YARS, tyrS; tyrosyl-tRNA synthetase; tyrosine--tRNA ligase, cytoplasmic-like [Pecten maximus] Putative tRNA binding domain;tRNA_bind_EMAP-II_like;tRNA-binding domain profile.;tRNA synthetases class I (W and Y);Tyrosyl-tRNA synthetase signature;TyrRS_core;tyrS: tyrosine--tRNA ligase;	-0.23	0.985921	Low	1	1	1	476	53	-3.32193
mRNA.chromosome_15.1821.3	-- MAN1B [Mytilus coruscus];endoplasmic reticulum mannosyl-oligosaccharide 1,2-alpha-mannosidase isoform X1 [Crassostrea gigas];endoplasmic reticulum mannosyl-oligosaccharide 1,2-alpha-mannosidase isoform X3 [Crassostrea gigas] Glycosyl hydrolase family 4	0.47	0.986665	Low	1	1	1	460	52.4	-3.32193
mRNA.chromosome_5.1727.1	K12383 GM2A; ganglioside GM2 activator; ganglioside GM2 activator-like [Pecten maximus];GM2A [Mytilus coruscus] ML domain;	-0.27	0.987277	High	1	1	1	175	19.4	-3.32193
mRNA.chromosome_9.642.1	K18123 HOGA1; 4-hydroxy-2-oxoglutarate aldolase; HOGA1 [Mytilus coruscus];4-hydroxy-2-oxoglutarate aldolase, mitochondrial [Exaiptasia diaphana];PREDICTED: 4-hydroxy-2-oxoglutarate aldolase, mitochondrial-like [Acropora digitifera] DHDPS-like;Dihydrodipicolinate synthase signature;Dihydrodipicolinate synthase signature 2.;Dihydrodipicolinate synthetase family;	0.3	0.987539	Low	1	1	1	349	37.6	-3.32193
mRNA.chromosome_1.66.2	K18595 EML1_2; echinoderm microtubule-associated protein-like 1/2; -- Anaphase-promoting complex subunit 4 WD40 domain;HELP motif;Trp-Asp (WD) repeats circular profile.;Trp-Asp (WD) repeats profile.;WD domain, G-beta repeat;	0.16	0.999735	High	3	3	3	625	70.2	-3.32193
mRNA.chromosome_1.672.1	-- sarcoplasmic calcium binding protein [Ruditapes philippinarum];sarcoplasmic calcium-binding protein [Meretrix lusoria];sarcoplasmic calcium binding protein [Ruditapes philippinarum] EF-hand calcium-binding domain profile.;	-1.31	0.999735	High	4	7	4	132	15.8	-3.32193
mRNA.chromosome_1.753.1	K01867 WARS, trpS; tryptophanyl-tRNA synthetase; tryptophan--tRNA ligase, cytoplasmic-like [Crassostrea gigas];tryptophan--tRNA ligase, cytoplasmic-like [Branchiostoma floridae];tryptophan--tRNA ligase, cytoplasmic-like [Crassostrea virginica] --	0.39	0.999735	Medium	1	4	1	99	11.3	-3.32193
mRNA.chromosome_1.2502.2	K08077 NUDT14; UDP-sugar diphosphatase; uridine diphosphate glucose pyrophosphatase-like isoform X2 [Lingula anatina];uridine diphosphate glucose pyrophosphatase-like isoform X2 [Lingula anatina] ADPRase_NUDT5;Nudix hydrolase domain profile.;TIGR00052: nudix-type nucleoside diphosphatase, YffH/AdpP family;	-0.12	0.999735	High	1	1	1	213	24.1	-3.32193
mRNA.chromosome_1.3204.1	K09569 FKBP2; FK506-binding protein 2; Melanotransferrin [Collichthys lucidus] FKBP-type peptidyl-prolyl cis-trans isomerase;FKBP-type peptidyl-prolyl cis-trans isomerase domain profile.;	-0.02	0.999735	High	1	2	1	120	13.4	-3.32193
mRNA.chromosome_1.3267.1	K08578 CAPN9; calpain-9; calpain-B-like isoform X6 [Crassostrea virginica];calpain-B-like isoform X8 [Crassostrea virginica] Calpain cysteine protease (C2) family signature;	0.2	0.999735	Low	1	1	1	152	16.8	-3.32193
mRNA.chromosome_2.2568.1	K04364 GRB2; growth factor receptor-binding protein 2; growth factor receptor-bound protein 2 [Sinonovacula constricta];growth factor receptor-bound protein 2 [Meretrix meretrix];growth factor receptor-bound protein 2 isoform X1 [Crassostrea gigas] SH2 domain;SH2 domain signature;SH2_Grb2_like;SH3 domain;SH3 domain signature;SH3_GRB2_like_N;Src homology 2 (SH2) domain profile.;Src homology 3 (SH3…	-0.39	0.999735	High	1	1	1	235	27.2	-3.32193
mRNA.chromosome_2.2859.1	-- uncharacterized protein LOC115224440 isoform X2 [Octopus vulgaris];uncharacterized protein LOC112565972 [Pomacea canaliculata];uncharacterized protein LOC115224440 isoform X1 [Octopus vulgaris] Winged helix Storkhead-box1 domain;	0.24	0.999735	Low	1	1	1	993	113	-3.32193
mRNA.chromosome_4.1282.1	K00128 ALDH; aldehyde dehydrogenase (NAD+); LOW QUALITY PROTEIN: aldehyde dehydrogenase family 16 member A1-like [Pecten maximus];aldehyde dehydrogenase family 16 member A1-like [Crassostrea virginica] Aldehyde dehydrogenase family;Aldehyde dehydrogenases glutamic acid active site.;	0.02	0.999735	High	2	2	2	420	45.7	-3.32193
mRNA.chromosome_4.2111.1	K03386 PRDX2_4, ahpC; peroxiredoxin (alkyl hydroperoxide reductase subunit C); thioredoxin peroxidase 1 [Haliotis madaka];peroxiredoxin-2 [Crassostrea gigas] AhpC/TSA family;C-terminal domain of 1-Cys peroxiredoxin;PRX_Typ2cys;Thioredoxin domain profile.;	-0.1	0.999735	High	2	2	2	252	28.3	-3.32193
mRNA.chromosome_7.697.1	K08272 CAB39, MO25; calcium binding protein 39; protein Mo25 [Crassostrea gigas] Mo25-like;	0.02	0.999735	High	1	1	1	254	29.3	-3.32193
mRNA.chromosome_9.1361.1	-- cilia- and flagella-associated protein 58-like [Mizuhopecten yessoensis];hypothetical protein KP79_PYT17111 [Mizuhopecten yessoensis];LOW QUALITY PROTEIN: cilia- and flagella-associated protein 58-like [Pecten maximus] --	0.01	0.999735	Low	1	1	1	874	102.9	-3.32193
mRNA.chromosome_11.2084.3	K10408 DNAH; dynein heavy chain, axonemal; dynein heavy chain 8, axonemal-like [Pecten maximus];dynein heavy chain 8, axonemal [Crassostrea gigas] AAA+ lid domain;ATP-binding dynein motor region;Dynein heavy chain AAA lid domain;Dynein heavy chain C-terminal domain;Dynein heavy chain, N-terminal region 2;Dynein heavy chain region D6 P-loop domain;Hydrolytic ATP binding site of dynein motor region…	0.24	0.999735	Medium	2	2	1	3583	409.2	-3.32193
mRNA.chromosome_12.495.1	K11997 TRIM2_3; tripartite motif-containing protein 2/3; uncharacterized protein LOC110441542 [Mizuhopecten yessoensis] Zinc finger B-box type profile.;	0.18	0.999735	Low	1	1	1	503	57.4	-3.32193
mRNA.chromosome_12.1120.1	K09586 ERP29; endoplasmic reticulum protein 29; endoplasmic reticulum resident protein 29-like [Pomacea canaliculata] Endoplasmic reticulum protein ERp29, C-terminal domain;ERp29c;ERp29, N-terminal domain;	-0.1	0.999735	High	1	2	1	249	28	-3.32193
mRNA.chromosome_12.1672.2	K11422 SETD1, SET1; histone-lysine N-methyltransferase SETD1; PREDICTED: histone-lysine N-methyltransferase SETD1-like [Biomphalaria glabrata];Histone-lysine N-methyltransferase ATX4,Histone-lysine N-methyltransferase SETD1A,Histone-lysine N-methyltransferase trr,Histone-lysine N-methyltransferase SETD1,Histone-lysine N-methyltransferase set-2,Histone-lysine N-methyltransferase 2B,Histone-lysine …	-0.07	0.999735	Low	1	1	1	1697	192.8	-3.32193
mRNA.chromosome_12.1901.2	K16942 SEPT2; septin 2; septin-2B-like isoform X6 [Mizuhopecten yessoensis];septin-2B-like isoform X5 [Mizuhopecten yessoensis] CDC_Septin;Septin;Septin 2 signature;Septin-type guanine nucleotide-binding (G) domain profile.;	0.2	0.999735	High	5	7	5	325	37.1	-3.32193
mRNA.chromosome_12.2238.1	K05760 PXN; paxillin; transforming growth factor beta-1-induced transcript 1 protein isoform X1 [Crassostrea gigas];paxillin isoform X4 [Crassostrea gigas];transforming growth factor beta-1-induced transcript 1 protein isoform X5 [Crassostrea gigas] LIM1_Paxillin_like;LIM2_Paxillin_like;LIM3_Paxillin_like;LIM domain;LIM domain profile.;LIM zinc-binding domain signature.;Paxillin family;	-0.22	0.999735	Low	1	1	1	503	55.8	-3.32193
mRNA.chromosome_13.1051.1	K00261 GLUD1_2, gdhA; glutamate dehydrogenase (NAD(P)+); leucine dehydrogenase-like [Branchiostoma floridae];PREDICTED: uncharacterized protein LOC109486471 [Branchiostoma belcheri];uncharacterized protein LOC110986459 isoform X1 [Acanthaster planci] Glutamate/Leucine/Phenylalanine/Valine dehydrogenase;Glutamate/leucine/phenylalanine/valine dehydrogenase signature;	-0.45	0.999735	Low	1	1	1	531	59.5	-3.32193
mRNA.chromosome_13.2042.1	K00382 DLD, lpd, pdhD; dihydrolipoamide dehydrogenase; DLD [Mytilus coruscus];dihydrolipoyl dehydrogenase, mitochondrial-like [Crassostrea virginica] FAD-dependent pyridine nucleotide reductase signature;lipoamide_DH: dihydrolipoyl dehydrogenase;Pyridine nucleotide-disulphide oxidoreductase;Pyridine nucleotide-disulphide oxidoreductase, dimerisation domain;Pyridine nucleotide-disulphide oxidoredu…	0.1	0.999735	High	1	1	1	507	54	-3.32193
mRNA.chromosome_13.2151.1	K01016 SULT1E1, STE; estrone sulfotransferase;K11823 SULT4A1; sulfotransferase 4A1; sulfotransferase 4A1-like [Pecten maximus];estrogen sulfotransferase-like isoform X1 [Limulus polyphemus] Sulfotransferase domain;	-0.13	0.999735	Medium	1	1	1	299	34.9	-3.32193
mRNA.chromosome_13.2189.2	-- uncharacterized protein LOC111106096 [Crassostrea virginica];putative universal stress protein SAUSA300_1656 [Crassostrea gigas];universal stress protein in QAH/OAS sulfhydrylase 3'region-like [Pecten maximus] Universal stress protein family;Universal	0.27	0.999735	High	3	5	2	167	18.9	-3.32193
mRNA.chromosome_13.2674.1	-- -- Flavin containing amine oxidoreductase;	-0.11	0.999735	Low	1	1	1	369	41.7	-3.32193
mRNA.chromosome_13.2908.1	-- E3 ubiquitin-protein ligase RNF123-like isoform X1 [Mizuhopecten yessoensis];E3 ubiquitin-protein ligase RNF123-like isoform X2 [Mizuhopecten yessoensis] --	-0.23	0.999735	Low	1	2	1	449	52.2	-3.32193
mRNA.chromosome_15.552.1	-- putative peptidyl-prolyl cis-trans isomerase dodo [Crassostrea gigas];unnamed protein product [Oikopleura dioica] PpiC-type peptidyl-prolyl cis-trans isomerase family profile.;PpiC-type peptidyl-prolyl cis-trans isomerase signature.;PPIC-type PPIASE do	-0.11	0.999735	High	4	6	4	112	12.6	-3.32193
mRNA.chromosome_15.1918.1	-- 17-beta-hydroxysteroid dehydrogenase 14 [Mytilus coruscus];PREDICTED: 17-beta-hydroxysteroid dehydrogenase 14-like [Branchiostoma belcheri];DgyrCDS13629 [Dimorphilus gyrociliatus] Enoyl-(Acyl carrier protein) reductase;Glucose/ribitol dehydrogenase fam	0.21	0.999735	High	3	5	3	257	27.4	-3.32193
mRNA.chromosome_15.2018.1	-- uncharacterized protein LOC114524764 [Dendronephthya gigantea];uncharacterized protein LOC115375706 isoform X1 [Myripristis murdjan];uncharacterized protein LOC115375706 isoform X2 [Myripristis murdjan] Domain of unknown function (DUF4559);	-0.01	0.999735	Low	1	1	1	405	46.8	-3.32193
mRNA.chromosome_16.268.1	-- unnamed protein product [Mytilus coruscus];unnamed protein product [Mytilus coruscus];uncharacterized protein LOC111108844 [Crassostrea virginica] Integrase catalytic domain profile.;Integrase core domain;Integrase zinc binding domain;	0.19	0.999735	Low	1	4	1	360	41.1	-3.32193
mRNA.chromosome_16.472.1	-- dynein regulatory complex protein 1-like [Pecten maximus];dynein regulatory complex protein 1 [Crassostrea gigas] Sperm tail;Sperm tail C-terminal domain;	0.18	0.999735	Low	1	2	1	748	87.4	-3.32193
mRNA.chromosome_16.2010.2	-- clathrin light chain B-like isoform X2 [Crassostrea virginica];clathrin light chain B-like isoform X2 [Crassostrea virginica];clathrin light chain A isoform X3 [Crassostrea gigas] Clathrin light chain;Clathrin light chain signature 2.;	-0.15	0.999735	Medium	1	2	1	128	15.5	-3.32193
mRNA.chromosome_13.2551.1	-- ras-related protein Rap1 isoform X1 [Octopus vulgaris];ras-related protein Rap1 isoform X2 [Octopus vulgaris] Rap1;Ras family;small GTPase Ras family profile.;small_GTP: small GTP-binding protein domain;Transforming protein P21 ras signature;	0	0.999772	High	1	1	1	185	20.9	-3.32193
mRNA.chromosome_2.358.1	K06825 FBN1; fibrillin 1;K06825 FBN1; fibrillin 1; uncharacterized protein LOC118413477 isoform X7 [Branchiostoma floridae];uncharacterized protein LOC118413477 isoform X9 [Branchiostoma floridae];uncharacterized protein LOC118413477 isoform X10 [Branchiostoma floridae] Aspartic acid and asparagine hydroxylation site.;Calcium-binding EGF domain;Calcium-binding EGF-like domain signature.;Coagulati…	-0.88	NA	Low	1	1	1	100	11.1	-3.32193
mRNA.chromosome_2.1548.1	K09105 TFE3; transcription factor E3;K18274 UMOD; uromodulin; uncharacterized protein LOC110987377 [Acanthaster planci];PREDICTED: uncharacterized protein LOC102803828 [Saccoglossus kowalevskii] Eukaryotic and viral aspartyl proteases active site.;retropepsin_like;	2.28	NA	Low	1	1	1	312	36.1	-3.32193
mRNA.chromosome_4.1232.1	K00544 BHMT; betaine-homocysteine S-methyltransferase; BHMT [Mytilus coruscus];betaine--homocysteine S-methyltransferase 1-like [Pecten maximus] Homocysteine-binding domain profile.;Homocysteine S-methyltransferase;	0	NA	High	2	2	2	186	20.6	-3.32193
mRNA.chromosome_4.1234.1	K00544 BHMT; betaine-homocysteine S-methyltransferase; betaine-homocysteine methyltransferase-like, partial [Mytilus galloprovincialis];BHMT [Mytilus coruscus];betaine--homocysteine S-methyltransferase 1-like [Pecten maximus] Homocysteine-binding domain profile.;Homocysteine S-methyltransferase;	-1.25	NA	High	3	4	2	340	38	-3.32193
mRNA.chromosome_5.394.1	K05282 E1.14.11.12; gibberellin 20-oxidase; unnamed protein product [Mytilus coruscus];unnamed protein product [Mytilus coruscus];unnamed protein product [Mytilus coruscus] 2OG-Fe(II) oxygenase superfamily;Fe(2+) 2-oxoglutarate dioxygenase domain profile.;Isopenicillin N synthase signature;non-haem dioxygenase in morphine synthesis N-terminal;	-0.32	NA	High	4	4	2	328	38	-3.32193
mRNA.chromosome_5.894.1	hemicentin; hypothetical protein pdam_00010651 [Pocillopora damicornis];uncharacterized protein LOC113669629 [Pocillopora damicornis] Thrombospondin type 1 domain;Thrombospondin type-1 (TSP1) repeat profile.;	NA	NA	Low	1	1	1	102	11.2	-3.32193
mRNA.chromosome_5.2536.1	K05398 CD281, TLR1; toll-like receptor 1; TIRB [Branchiostoma belcheri tsingtauense] TIR domain;TIR domain profile.;	-1.93	NA	Low	1	1	1	328	37.7	-3.32193
mRNA.chromosome_6.620.1	-- unnamed protein product [Mytilus coruscus];unnamed protein product [Mytilus coruscus] --	-2.08	NA	Low	1	1	1	460	54	-3.32193
mRNA.chromosome_7.66.1	K01487 E3.5.4.3, guaD; guanine deaminase; guanine deaminase-like [Pecten maximus];guanine deaminase [Crassostrea gigas] Amidohydrolase family;guan_deamin: guanine deaminase;	0.04	NA	High	1	1	1	371	41.3	-3.32193
mRNA.chromosome_7.537.1	K01384 WNT11; wingless-type MMTV integration site family, member 11; protein Wnt-11b-2-like isoform X2 [Pecten maximus] Wnt-1 family signature.;wnt family;Wnt protein signature;	-2.54	NA	Low	1	1	1	354	39.7	-3.32193
mRNA.chromosome_7.2110.1	-- -- BRICHOS domain;	-1.65	NA	High	3	4	3	132	15.2	-3.32193
mRNA.chromosome_10.2526.1	K20526 TAGLN; transgelin; hypothetical protein EGW08_002076, partial [Elysia chlorotica];hypothetical protein EGW08_002076, partial [Elysia chlorotica];hypothetical protein EGW08_002076, partial [Elysia chlorotica] Calponin family repeat;Calponin-like repeat profile.;	-1.88	NA	Medium	1	1	1	296	31.7	-3.32193
mRNA.chromosome_11.148.1	ND; FERD3L [Mytilus coruscus];pancreas transcription factor 1 subunit alpha-like [Crassostrea virginica];protein Fer3 [Crassostrea gigas] Helix-loop-helix DNA-binding domain;HLH;Myc-type, basic helix-loop-helix (bHLH) domain profile.;	-0.31	NA	Low	1	5	1	238	27	-3.32193
mRNA.chromosome_11.971.1	K01315 PLG; plasminogen;K01315 PLG; plasminogen; plasminogen [Crassostrea gigas];plasminogen [Branchiostoma belcheri tsingtauense];hypothetical protein [Scyliorhinus torazame] Kringle domain;Kringle domain profile.;Kringle domain signature;	-4.1	NA	Low	1	1	1	59	7.1	-3.32193
mRNA.chromosome_11.2213.1	K03989 C4; complement component 4; uncharacterized protein LOC118761699 [Octopus vulgaris];hypothetical protein OCBIM_22022107mg, partial [Octopus bimaculoides];PREDICTED: uncharacterized protein LOC106883546, partial [Octopus bimaculoides] --	NA	NA	Medium	1	2	1	103	11.6	-3.32193
mRNA.chromosome_11.2390.1	-- -- VWFC domain profile.;VWFC domain signature.;	0.4	NA	High	2	2	2	259	28.4	-3.32193
mRNA.chromosome_15.2048.1	-- uncharacterized protein LOC111112206 isoform X1 [Crassostrea virginica];uncharacterized protein LOC111112206 isoform X2 [Crassostrea virginica];uncharacterized protein LOC111112206 isoform X3 [Crassostrea virginica] Protein kinase domain profile.;Prote	-1.04	NA	High	1	1	1	150	17.3	-3.32193
mRNA.chromosome_16.1579.1	-- peroxidase-like protein 3 isoform X2 [Centruroides sculpturatus];peroxidase-like protein 3 isoform X1 [Centruroides sculpturatus] Animal haem peroxidase;Animal heme peroxidase superfamily profile.;	-4.05	NA	Medium	1	1	1	39	4.4	-3.32193
mRNA.chromosome_16.1656.3	-- -- galE: UDP-glucose 4-epimerase GalE;GDP-mannose 4,6 dehydratase;Nucleotide sugar epimerase signature;UDP_G4E_1_SDR_e;	NA	NA	Low	1	1	1	302	34.3	-3.32193
mRNA.chromosome_17.188.1	-- -- 7tmA_Glyco_hormone_R;Leucine rich repeat;Leucine-rich repeat profile.;	-2.1	NA	Low	1	4	1	587	66.2	-3.32193
mRNA.chromosome_17.694.1	-- hypothetical protein BSL78_25234 [Apostichopus japonicus];PREDICTED: microfibril-associated glycoprotein 4-like [Branchiostoma belcheri];hypothetical protein BSL78_19933 [Apostichopus japonicus] Fibrinogen beta and gamma chains, C-terminal globular dom	-1.36	NA	Low	1	5	1	217	24.6	-3.32193
mRNA.chromosome_17.732.1	-- glyoxylate/hydroxypyruvate reductase A [Aplysia californica] D-isomer specific 2-hydroxyacid dehydrogenase, NAD binding domain;	0.04	NA	High	2	3	2	73	7.8	-3.32193
mRNA.chromosome_18.314.1	-- -- Ig;Ig-like domain profile.;Immunoglobulin I-set domain;	-2.69	NA	Low	1	5	1	203	22.6	-3.32193
mRNA.contig_910.1.1	-- -- Reverse transcriptase (RNA-dependent DNA polymerase);Reverse transcriptase (RT) catalytic domain profile.;	NA	NA	Low	1	1	1	147	16.5	-3.32193
mRNA.chromosome_4.5.1	-- TRAF3 [Sinanodonta woodiana];tumor necrosis factor receptor-associated factor 3 [Branchiostoma belcheri] MATH/TRAF domain profile.;	-0.32	NA	Low	1	1	1	106	12.5	-3.2109
mRNA.chromosome_12.2107.1	K01025 E2.8.2.-; sulfotransferase family cytosolic 1B member 1-like [Crassostrea virginica] Sulfotransferase domain;	-0.59	0.998177	Low	1	2	1	225	26.5	-3.03505
mRNA.chromosome_19.3360.1	-- PREDICTED: ficolin-1-like [Acropora digitifera];hemicentin-2-like [Orbicella faveolata];PREDICTED: ficolin-1-like [Branchiostoma belcheri] Fibrinogen beta and gamma chains, C-terminal globular domain;Fibrinogen C-terminal domain profile.;Fibrinogen C-t	0.23	0.999735	High	2	11	2	117	13.7	-3.01159
mRNA.chromosome_9.1307.1	K04648 DCTN1; dynactin 1; dynactin subunit 1-like isoform X5 [Mizuhopecten yessoensis];dynactin subunit 1-like isoform X3 [Mizuhopecten yessoensis];dynactin subunit 1-like isoform X4 [Mizuhopecten yessoensis] CAP-Gly domain;CAP-Gly domain profile.;CAP-Gly domain signature.;Dynein associated protein;M3B_PepF;	0.44	0.574451	Low	1	23	1	1305	145.9	-2.9885
mRNA.chromosome_3.306.1	phosphotriesterase-related protein; PTER [Mytilus coruscus];PTER protein [Uria aalge];PTER protein [Phaetusa simplex] Phosphotriesterase family;Phosphotriesterase family profile.;	0	NA	High	6	11	5	288	32.2	-2.9885
mRNA.chromosome_1.69.1	K18595 EML1_2; echinoderm microtubule-associated protein-like 1/2; hypothetical protein OCBIM_22011675mg [Octopus bimaculoides];hypothetical protein OCBIM_22011675mg [Octopus bimaculoides];PREDICTED: echinoderm microtubule-associated protein-like 2 [Octopus bimaculoides] --	0.09	0.999735	High	3	3	3	117	13	-2.96578
mRNA.chromosome_2.2541.1	K04515 CAMK2; calcium/calmodulin-dependent protein kinase (CaM kinase) II; calcium/calmodulin-dependent protein kinase type II delta chain-like isoform X13 [Pecten maximus];calcium/calmodulin-dependent protein kinase type II delta chain-like isoform X10 [Pecten maximus] Calcium/calmodulin dependent protein kinase II association domain;Protein kinase domain;Protein kinase domain profile.;Protein k…	0.41	0.999735	High	5	7	5	486	54.8	-2.94342
mRNA.chromosome_5.820.1	-- demethylmenaquinone methyltransferase-like [Crassostrea gigas];demethylmenaquinone methyltransferase-like [Crassostrea gigas] AdoMet_MTases;Methyltransferase domain;	NA	NA	High	1	5	1	278	31.4	-2.93236
mRNA.chromosome_3.2455.1	K06462 CD11c, ITGAX; integrin, alpha X;K06462 ITGAX, CD11c; integrin alpha X;K06462 ITGAX, CD11c; integrin alpha X; unnamed protein product [Mytilus coruscus];COL6A [Mytilus coruscus];unnamed protein product [Mytilus coruscus] von Willebrand factor type A domain;VWFA domain profile.;	0.89	0.999735	Medium	1	3	1	201	22.4	-2.8365
mRNA.chromosome_12.280.1	K10373 TPM1; tropomyosin 1; tropomyosin, partial [Crassostrea virginica] Tropomyosin;Tropomyosins signature.;	-1.82	0.0195652	High	3	102	3	83	9.6	-2.80591
mRNA.chromosome_15.1030.2	-- uncharacterized protein LOC117321879 isoform X1 [Pecten maximus];uncharacterized protein LOC117321879 isoform X2 [Pecten maximus] Ankyrin repeat profile.;Ankyrin repeat region circular profile.;Ankyrin repeats (3 copies);Ankyrin repeat signature;Pre-SE	-0.11	0.999735	Low	1	11	1	1486	163.9	-2.78588
mRNA.chromosome_16.837.2	-- uncharacterized protein LOC110454878 isoform X1 [Mizuhopecten yessoensis];uncharacterized protein LOC110454878 isoform X2 [Mizuhopecten yessoensis];uncharacterized protein LOC110454878 isoform X3 [Mizuhopecten yessoensis] Zinc finger, C2H2 type;Zinc fi	0.28	0.999735	Low	1	14	1	3230	354.4	-2.73697
mRNA.chromosome_8.78.4	K10373 TPM1; tropomyosin 1; tropomyosin [Corbicula japonica];tropomyosin [Balanus rostratus] Tropomyosin;Tropomyosin signature;	0.13	0.999735	High	46	1456	46	284	32.9	-2.71786
mRNA.chromosome_5.2495.1	K16506 FAT1_2_3; protocadherin Fat 1/2/3;K16506 FAT1_2_3; protocadherin Fat 1/2/3; Protocadherin Fat 1 [Mizuhopecten yessoensis];Protocadherin Fat 1 [Mizuhopecten yessoensis];Protocadherin Fat 1 [Mizuhopecten yessoensis] Cadherin domain;Cadherin domain signature.;Cadherin_repeat;Cadherins domain profile.;Cadherin signature;EGF_CA;EGF-like domain;EGF-like domain profile.;EGF-like domain signature …	0.5	0.999735	Low	1	2	1	2240	248.3	-2.6529
mRNA.chromosome_19.3549.1	-- Neuroligin-1 [Mizuhopecten yessoensis] Carboxylesterase family;Carboxylesterases type-B signature 2.;	3.29	0.494765	Low	1	1	1	427	48.1	-2.63487
mRNA.chromosome_8.1721.1	-- uncharacterized protein LOC110454962 isoform X1 [Mizuhopecten yessoensis];uncharacterized protein LOC110454962 isoform X3 [Mizuhopecten yessoensis];Tetratricopeptide repeat protein 28 [Mizuhopecten yessoensis] Tetratricopeptide repeat;TPR repeat profil	-0.06	0.999735	High	2	15	2	1317	150.6	-2.62593
mRNA.chromosome_11.2139.1	K06776 PTPRK; receptor-type tyrosine-protein phosphatase kappa;K06776 PTPRK; receptor-type tyrosine-protein phosphatase kappa; multiple epidermal growth factor-like domains protein 10 isoform X1 [Pecten maximus];multiple epidermal growth factor-like domains protein 10 [Pecten maximus] Laminin-type EGF-like (LE) domain signature.;	0.03	0.999735	Low	1	2	1	438	47.4	-2.58208
mRNA.chromosome_17.2137.1	-- -- DDE superfamily endonuclease;	-0.13	0.999735	Low	1	1	1	537	60.9	-2.53952
mRNA.chromosome_12.281.1	K10373 TPM1; tropomyosin 1; tropomyosin, partial [Crassostrea virginica];tropomyosin [Ruditapes philippinarum] Tropomyosin;Tropomyosins signature.;	0.11	0.999735	Low	1	57	1	66	7.6	-2.48197
mRNA.chromosome_7.385.1	K12751 MYL6; myosin light chain 6; -- EFh;EF-hand calcium-binding domain profile.;EF-hand domain pair;	-4.74	1.84e-06	High	18	616	17	155	17.6	-2.47393
mRNA.chromosome_16.1199.1	-- exostosin-like 3 [Crassostrea virginica];exostosin-like 3 [Lingula anatina] Exostosin family;Glycosyl transferase family 64 domain;	-3.35	0.342457	Low	1	1	1	840	96	-2.46594
mRNA.chromosome_11.2157.1	-- sarcoplasmic calcium-binding protein [Meretrix lusoria];sarcoplasmic calcium binding protein [Ruditapes philippinarum];sarcoplasmic calsium binding protein [Pseudocardium sybillae] EF-hand calcium-binding domain.;EF-hand calcium-binding domain profile.	-8.69	3.4e-10	High	22	1927	21	181	21.1	-2.45799
mRNA.chromosome_9.961.1	K12757 MYL12; myosin regulatory light chain 12; RecName: Full=Myosin regulatory light chain, smooth muscle [Pseudocardium sachalinense] >prf||1404308A myosin [Phreagena soyoae] EFh;EF-hand calcium-binding domain.;EF-hand calcium-binding domain profile.;EF-hand domain;EF-hand domain pair;	-3.5	0.000805367	High	15	519	15	161	18.2	-2.45799
mRNA.chromosome_6.1877.1	K13236 DECR1; 2,4-dienoyl-CoA reductase, mitochondrial; 2,4-dienoyl-CoA reductase, mitochondrial-like [Crassostrea virginica];DECR1 [Mytilus coruscus];2,4-dienoyl-CoA reductase, mitochondrial-like isoform X1 [Pecten maximus] Enoyl-(Acyl carrier protein) reductase;Glucose/ribitol dehydrogenase family signature;	-0.25	0.999735	Low	1	6	1	113	12.6	-2.45799
mRNA.chromosome_17.729.1	-- rac guanine nucleotide exchange factor B-like isoform X3 [Crassostrea virginica] Calponin homology (CH) domain;Calponin homology (CH) domain profile.;	-2.8	0.172639	High	15	360	11	166	18.7	-2.35845
mRNA.chromosome_3.735.1	K04345 PKA; protein kinase A; PREDICTED: cAMP-dependent protein kinase catalytic subunit alpha isoform X8 [Octopus bimaculoides];PREDICTED: cAMP-dependent protein kinase catalytic subunit isoform X7 [Octopus bimaculoides] AGC-kinase C-terminal domain profile.;Protein kinase domain;Protein kinase domain profile.;Protein kinases ATP-binding region signature.;Serine/Threonine protein kinases active-…	0.23	0.810186	High	3	8	3	351	40.4	-2.35107
mRNA.chromosome_11.1763.3	K04307 RXFP2, LGR8; relaxin family peptide receptor 2; G-protein coupled receptor GRL101-like [Pecten maximus];uncharacterized protein LOC117331366 [Pecten maximus];uncharacterized protein LOC110443453 [Mizuhopecten yessoensis] 7tmA_Relaxin_R;7 transmembrane receptor (rhodopsin family);BspA type Leucine rich repeat region (6 copies);CLECT;C-type lectin domain profile.;CUB domain profile.;G-protei…	-0.04	NA	Low	1	2	1	1898	216.1	-2.33643
mRNA.chromosome_2.2676.3	K12163 ANUBL1; AN1-type zinc finger and ubiquitin domain-containing protein 1; ANUBL1 [Mytilus coruscus];AN1-type zinc finger protein 4-like [Pecten maximus] AN1-like Zinc finger;Ubiquitin domain profile.;Ubiquitin family;Ubl_ZFAND4;Zinc finger AN1-type profile.;	-0.03	0.999735	Low	1	7	1	653	72.4	-2.32193
mRNA.chromosome_15.138.2	-- 60S ribosomal protein L5-B-like [Pecten maximus];60S ribosomal protein L5 [Crassostrea gigas];60S ribosomal protein L5-like [Crassostrea virginica] 50S ribosomal protein L18 [rplR].;Ribosomal L18 C-terminal region;Ribosomal_L18_L5e;Ribosomal large subu	-1.01	0.221284	Low	1	1	1	298	34.5	-2.30045
mRNA.chromosome_1.2237.2	K06269 PPP1C; serine/threonine-protein phosphatase PP1 catalytic subunit; Phospholipase B1, membrane-associated [Channa argus] Calcineurin-like phosphoesterase;MPP_PP1_PPKL;Serine/threonine phosphatase family signature;Serine-threonine protein phosphatase N-terminal domain;Serine/threonine specific protein phosphatases signature.;	0.02	0.999735	High	4	8	1	325	37	-2.2863
mRNA.chromosome_14.2135.2	-- multifunctional procollagen lysine hydroxylase and glycosyltransferase LH3 [Crassostrea gigas];procollagen-lysine,2-oxoglutarate 5-dioxygenase 3-like [Crassostrea virginica];procollagen-lysine,2-oxoglutarate 5-dioxygenase 1-like [Pomacea canaliculata]	-0.65	0.536237	Low	1	1	1	725	82.9	-2.2723
mRNA.chromosome_2.2598.1	K17751 MYH6_7; myosin heavy chain 6/7; myosin heavy chain type II, partial [Thyasira flexuosa];myosin heavy chain type II, partial [Solen vaginoides] Myosin head (motor domain);Myosin motor domain profile.;	-3.27	0.384079	High	9	148	5	199	22	-2.25843
mRNA.chromosome_15.1379.1	-- discoidin domain-containing receptor 2-like isoform X1 [Mizuhopecten yessoensis];discoidin domain-containing receptor 2-like isoform X2 [Mizuhopecten yessoensis] Coagulation factors 5/8 type C domain (FA58C) profile.;Coagulation factors 5/8 type C doma	-0.68	NA	Low	1	6	1	502	57.4	-2.25843
mRNA.chromosome_12.2546.1	K08752 FABP3; fatty acid-binding protein 3, muscle and heart; hypothetical protein C0Q70_06718 [Pomacea canaliculata];fatty acid-binding protein, heart-like [Pomacea canaliculata];fatty acid-binding protein, heart [Lingula anatina] Lipocalin / cytosolic fatty-acid binding protein family;	0.13	0.999735	Low	1	3	1	86	9.4	-2.23786
mRNA.chromosome_10.1212.1	K04380 MAPT, TAU; microtubule-associated protein tau;K10430 MAP2; microtubule-associated protein 2; uncharacterized protein LOC110460313 isoform X3 [Mizuhopecten yessoensis];uncharacterized protein LOC110460313 isoform X1 [Mizuhopecten yessoensis] Tau and MAP proteins tubulin-binding repeat profile.;Tau and MAP proteins tubulin-binding repeat signature.;Tau and MAP protein, tubulin-binding repeat;	0.06	0.999735	Low	1	1	1	387	42.5	-2.23107
mRNA.chromosome_3.2501.1	K01392 THOP1; thimet oligopeptidase; thimet oligopeptidase-like [Pecten maximus];thimet oligopeptidase [Crassostrea gigas] M3A_TOP;Peptidase family M3;	-0.22	0.972062	High	2	2	2	667	76.4	-2.191
mRNA.chromosome_10.562.1	tetraspanin-18; tetraspanin [Meretrix meretrix];CD63 antigen-like [Mizuhopecten yessoensis];CD63 antigen [Mizuhopecten yessoensis] Tetraspanin family;tetraspanin_LEL;Transmembrane four family signature;	0.02	0.999735	High	2	4	2	273	29.7	-2.17137
mRNA.chromosome_11.1588.1	K20283 GOLGA4; golgin subfamily A member 4; golgin subfamily A member 4-like isoform X3 [Crassostrea virginica];golgin subfamily A member 4-like isoform X1 [Crassostrea virginica];golgin subfamily A member 4-like isoform X2 [Crassostrea virginica] --	-0.56	0.999735	Medium	2	17	2	2172	254.1	-2.17137
mRNA.chromosome_14.852.1	-- PREDICTED: betaine--homocysteine S-methyltransferase 1-like [Biomphalaria glabrata];PREDICTED: LOW QUALITY PROTEIN: S-methylmethionine--homocysteine S-methyltransferase BHMT2-like [Biomphalaria glabrata];hypothetical protein EGW08_010252 [Elysia chloro	-0.32	NA	High	7	18	3	347	38	-2.152
mRNA.chromosome_2.3056.2	K04392 RAC1; Ras-related C3 botulinum toxin substrate 1; RAC1 [Mytilus coruscus];hypothetical protein CAPTEDRAFT_171205 [Capitella teleta];ras-related C3 botulinum toxin substrate 1 [Pecten maximus] Rac1_like;Ras family;small GTPase Rho family profile.;small_GTP: small GTP-binding protein domain;Transforming protein P21 ras signature;	-0.17	0.918844	High	3	6	2	191	21.3	-2.14561
mRNA.chromosome_13.2326.1	K05099 MET, HGFR; proto-oncogene tyrosine-protein kinase Met;K06820 PLXNA; plexin A; PLXNA [Mytilus coruscus];PLXNA [Mytilus coruscus];PLXNA [Mytilus coruscus] IPT/TIG domain;	0.6	0.869622	High	1	8	1	81	8.8	-2.13289
mRNA.chromosome_12.764.1	ND; C1q domain-containing protein DC25, partial [Archivesica packardana];C1q domain-containing protein DC26, partial [Archivesica packardana] C1q domain;C1q domain profile.;Complement C1Q domain signature;	-0.87	0.999735	High	4	33	1	259	28.5	-2.06492
mRNA.chromosome_2.407.1	K02183 CALM; calmodulin; troponin C [Ruditapes philippinarum];CALM [Mytilus coruscus];troponin C [Pinctada fucata] EFh;EF-hand calcium-binding domain.;EF-hand calcium-binding domain profile.;EF-hand domain pair;	-2.34	0.378448	High	15	171	15	159	18.5	-2.05889
mRNA.chromosome_6.2477.3	K05399 LBP; lipopolysaccharide-binding protein; BPI [Ruditapes philippinarum];bactericidal/permeability-increasing protein 1 [Hyriopsis cumingii];bactericidal/permeability-increasing protein 2 [Hyriopsis cumingii] BPI1;LBP / BPI / CETP family, C-terminal domain;LBP / BPI / CETP family, N-terminal domain;	-0.34	0.847434	High	2	2	2	401	44.2	-2.01159
mRNA.chromosome_3.2242.1	K05692 ACTB_G1; actin beta/gamma 1; cytoplasmic actin [Dreissena polymorpha];beta-actin [Meretrix meretrix];Actin [Trichuris suis] Actin;Actins and actin-related proteins signature.;Actin signature;Actins signature 1.;Actins signature 2.;NBD_sugar-kinase_HSP70_actin;	-0.95	0.774033	High	24	1620	2	376	41.8	-2.00578
mRNA.chromosome_13.2304.3	K11348 BRPF1; bromodomain and PHD finger-containing protein 1; peregrin-like isoform X4 [Pecten maximus];peregrin-like isoform X3 [Pecten maximus];peregrin-like isoform X7 [Pecten maximus] Bromodomain;Bromodomain profile.;Bromodomain signature;Bromodomain signature.;Enhancer of polycomb-like;Extended PHD (ePHD) domain profile.;PHD_BRPF;PHD-finger;PHD-zinc-finger like domain;Zinc finger C2H2 type …	0.19	0.999735	Low	1	17	1	1080	121.7	-1.9771
mRNA.chromosome_6.1724.1	K02737 PSMB5; 20S proteasome subunit beta 5; proteasome subunit beta type-5-like [Pecten maximus];proteasome subunit beta type-5-like isoform X1 [Crassostrea virginica] proteasome_beta_type_5;Proteasome beta-type subunit profile.;Proteasome beta-type subunits signature.;Proteasome component signature;Proteasome subunit;	-0.22	0.842233	High	4	12	4	275	30.6	-1.94898
mRNA.chromosome_7.1346.1	K07378 NLGN; neuroligin;K07378 NLGN; neuroligin; PREDICTED: acetylcholinesterase-like [Saccoglossus kowalevskii] Carboxylesterase family;Carboxylesterases type-B serine active site.;Carboxylesterases type-B signature 2.;	-0.51	0.986094	High	1	1	1	578	64.6	-1.93236
mRNA.chromosome_5.530.1	K06065 NCOR2, SMRT; nuclear receptor co-repressor 2; Retrovirus-related Pol polyprotein from transposon, partial [Apostichopus japonicus];Retrovirus-related Pol polyprotein from transposon 412, partial [Stegodyphus mimosarum];Retrovirus-related Pol polyprotein from transposon 412, partial [Stegodyphus mimosarum] Reverse transcriptase (RNA-dependent DNA polymerase);Reverse transcriptase (RT) catal…	0.04	NA	Low	1	1	1	222	25.3	-1.93236
mRNA.chromosome_7.1576.1	K11251 H2A; histone H2A; histone H2A-like [Crassostrea virginica];histone H2A [Crassostrea gigas] Core histone H2A/H2B/H3/H4;C-terminus of histone H2A;H2A;Histone H2A signature;Histone H2A signature.;	-0.41	0.999735	High	5	38	3	135	14.3	-1.9105
mRNA.chromosome_7.230.1	ND; GSS [Mytilus coruscus];glutathione synthetase-like [Crassostrea virginica];glutathione synthetase [Crassostrea gigas] Eukaryotic glutathione synthase;Eukaryotic glutathione synthase, ATP binding domain;	-0.2	0.999735	Low	1	1	1	292	33.3	-1.89432
mRNA.chromosome_13.920.1	K16455 CEP41, TSGA14; centrosomal protein CEP41; centrosomal protein of 41 kDa isoform X2 [Crassostrea gigas];centrosomal protein of 41 kDa isoform X1 [Crassostrea gigas];centrosomal protein of 41 kDa-like isoform X2 [Crassostrea virginica] RHOD;Rhodanese domain profile.;Rhodanese-like domain;	1.06	NA	Low	1	6	1	350	38.7	-1.88897
mRNA.chromosome_17.731.1	-- transgelin-like protein-3 [Mytilus coruscus];transgelin-like protein-6 [Mytilus galloprovincialis];transgelin-like protein-2 [Mytilus galloprovincialis] Calponin homology (CH) domain;Calponin homology (CH) domain profile.;	-1.71	0.560409	High	18	1025	14	167	18.7	-1.87832
mRNA.chromosome_5.1141.1	K10352 MYH; myosin heavy chain; paramyosin-like isoform X3 [Crassostrea virginica];paramyosin [Crassostrea gigas];paramyosin-like isoform X4 [Crassostrea virginica] Myosin tail;	-3.31	0.0800708	High	108	2542	108	861	99	-1.84684
mRNA.chromosome_14.1514.1	-- cytidine deaminase, partial [Mytilus galloprovincialis];cytidine deaminase-like [Pecten maximus] --	-0.51	0.870981	High	2	3	2	35	3.9	-1.8365
mRNA.chromosome_5.3268.1	ND; ankyrin repeat domain-containing protein 50 [Crassostrea gigas];ankyrin repeat domain-containing protein 50-like [Crassostrea virginica];ankyrin repeat domain-containing protein 50-like [Crassostrea virginica] Ankyrin repeat profile.;Ankyrin repeat region circular profile.;Ankyrin repeats (3 copies);Ankyrin repeat signature;Ankyrin repeats (many copies);	0.58	NA	Low	1	2	1	834	92.6	-1.83136
mRNA.chromosome_12.9.1	-- coiled-coil domain-containing protein 157-like isoform X2 [Crassostrea virginica];coiled-coil domain-containing protein 157 [Crassostrea gigas] Zinc finger C2H2 type domain profile.;	0.55	0.951614	Medium	1	2	1	854	97.2	-1.82623
mRNA.chromosome_10.1097.1	K14716 SLC39A10, ZIP10; solute carrier family 39 (zinc transporter), member 10; hypothetical protein EGW08_014915, partial [Elysia chlorotica];zinc transporter ZIP10-like isoform X1 [Crassostrea virginica] ZIP Zinc transporter;	-2.85	NA	Medium	1	7	1	102	11.4	-1.81097
mRNA.chromosome_2.1676.1	-- -- Calcineurin-binding protein (Calsarcin);PDZ domain;PDZ domain profile.;PDZ_signaling;	-4.59	0.00164638	High	3	7	3	865	96.3	-1.79586
mRNA.chromosome_4.771.1	ND; headcase protein-like [Crassostrea virginica];headcase protein-like [Crassostrea virginica] Headcase protein;Headcase protein family homologue;	-0.74	0.656068	Low	1	3	1	504	56.1	-1.79086
mRNA.chromosome_8.444.2	K12373 HEXA_B; hexosaminidase; beta-hexosaminidase subunit beta isoform X3 [Crassostrea gigas];beta-hexosaminidase subunit beta-like isoform X3 [Crassostrea virginica] beta-acetyl hexosaminidase like;GH20_HexA_HexB-like;Glycosyl hydrolase family 20, catalytic domain;Glycosyl hydrolase family 20 signature;	-0.52	0.392603	Low	1	1	1	504	57	-1.77596
mRNA.chromosome_3.3098.1	K11485 MTF2, PCL2; polycomb-like protein 2; Cysteine-rich protein 2-binding protein [Mytilus coruscus];cysteine-rich protein 2-binding protein-like [Pecten maximus] Acetyltransferase (GNAT) family;Gcn5-related N-acetyltransferase (GNAT) domain profile.;NAT_SF;Zinc finger PHD-type signature.;	-0.01	0.999735	Low	1	2	1	839	94.9	-1.76611
mRNA.contig_3766.7.1	-- unnamed protein product [Oncorhynchus mykiss];unnamed protein product [Oncorhynchus mykiss];unnamed protein product [Oncorhynchus mykiss] --	-0.7	0.90435	High	1	7	1	79	9.5	-1.75633
mRNA.chromosome_8.208.1	K02358 tuf, TUFM; elongation factor Tu; LOW QUALITY PROTEIN: uncharacterized protein LOC112554264 [Pomacea canaliculata];elongation factor tu-like protein [Haliotis discus discus];PREDICTED: elongation factor Tu, mitochondrial-like [Biomphalaria glabrata] Elongation factor Tu C-terminal domain;Elongation factor Tu domain 2;Elongation factor Tu GTP binding domain;	-0.46	0.896997	Low	1	1	1	316	35	-1.71312
mRNA.chromosome_19.1568.1	-- unnamed protein product, partial [Tetraodon nigroviridis];alpha2-macroglobulin, partial [Neohelice granulata];alpha-2-macroglobulin 1 [Ammothea sp. RS-2014] Alpha-2-macroglobulin family thiolester region signature.;A-macroglobulin TED domain;	-2.09	NA	High	1	10	1	93	10.4	-1.7084
mRNA.contig_2827.2.1	-- hypothetical protein KP79_PYT20146 [Mizuhopecten yessoensis] --	1.92	NA	Low	1	4	1	347	38.1	-1.7084
mRNA.chromosome_1.3222.2	K16860 PLD3_4; phospholipase D3/4; PLD3_4 [Mytilus coruscus];phospholipase D3-like [Crassostrea virginica];PLD3_4 [Mytilus coruscus] Phospholipase D Active site motif;Phospholipase D phosphodiesterase active site profile.;PLDc_vPLD3_4_5_like_1;PLDc_vPLD3_4_5_like_2;PLD-like domain;	-1.2	0.916748	Low	1	1	1	483	55	-1.70369
mRNA.chromosome_6.2012.1	-- -- EB module;	0.37	0.999735	High	5	111	3	146	16.9	-1.68501
mRNA.chromosome_15.730.1	-- 14 kDa phosphohistidine phosphatase-like [Aplysia californica] Janus/Ocnus family (Ocnus);	0.04	0.999735	High	4	8	4	135	15.1	-1.65745
mRNA.chromosome_18.1750.1	-- tissue inhibitor of metalloproteases isoform X1 [Zootermopsis nevadensis];Tissue inhibitor of metalloproteases [Cryptotermes secundus] Tissue inhibitor of metalloproteinase;	5.69	0.00394624	High	2	4	2	146	16.2	-1.63487
mRNA.chromosome_13.484.1	K05692 ACTB_G1; actin beta/gamma 1; Actin, nonmuscle [Mizuhopecten yessoensis];ACTB_G1 [Mytilus coruscus];actin, cytoplasmic [Anneissia japonica] Actin;Actins and actin-related proteins signature.;Actin signature;Actins signature 1.;Actins signature 2.;NBD_sugar-kinase_HSP70_actin;	-1.09	0.755316	High	5	149	2	360	40.2	-1.63487
mRNA.chromosome_11.1258.1	peptidoglycan recognition protein; peptidoglycan-recognition SC2-like [Brachionus plicatilis];peptidoglycan-recognition protein-SC2 precursor-like protein, partial [Brachionus manjavacas];peptidoglycan-recognition protein-sc2 precursor-like protein [Artemia sinica] N-acetylmuramoyl-L-alanine amidase;PGRP;	-0.42	0.983734	High	3	15	3	193	21.2	-1.63039
mRNA.chromosome_5.2799.1	-- uncharacterized protein LOC117519684 [Thalassophryne amazonica];uncharacterized protein LOC117522622 [Thalassophryne amazonica] --	-0.61	0.774033	High	2	11	1	291	33.5	-1.62593
mRNA.chromosome_1.142.1	K11265 ADCY10; adenylate cyclase 10; adenylate cyclase type 10-like [Crassostrea virginica] Adenylate and Guanylate cyclase catalytic domain;CHD;Guanylate cyclase domain profile.;	-1.04	NA	Low	2	9	2	229	26.1	-1.5951
mRNA.chromosome_2.2601.1	K10352 MYH; myosin heavy chain; myosin heavy chain, striated muscle isoform X1 [Pecten maximus];myosin heavy chain, striated muscle isoform X2 [Pecten maximus];myosin heavy chain, striated muscle isoform X3 [Pecten maximus] Myosin tail;	-7.74	8.47e-09	High	26	231	12	702	80.6	-1.59074
mRNA.chromosome_12.2189.1	K02934 RP-L6e, RPL6; large subunit ribosomal protein L6e; 60S ribosomal protein L6 [Aplysia californica];60S ribosomal protein L6, partial [Azumapecten farreri];60S ribosomal protein L6 [Lingula anatina] KOW_RPL6;Ribosomal protein L6e;	-1.02	0.155753	Low	1	2	1	200	23.2	-1.58208
mRNA.chromosome_8.412.1	K10380 ANK; ankyrin; osteoclast-stimulating factor 1 [Aplysia californica] Ankyrin repeat profile.;Ankyrin repeat region circular profile.;Ankyrin repeats (3 copies);Ankyrin repeat signature;SH3 domain;SH3 domain signature;SH3_OSTF1;Src homology 3 (SH3) domain profile.;	-0.43	0.52228	High	1	3	1	170	18.8	-1.5649
mRNA.chromosome_2.1533.1	K15040 VDAC2; voltage-dependent anion channel protein 2; hypothetical protein CAPTEDRAFT_148920 [Capitella teleta] Eukaryotic porin;Eukaryotic porin signature;Porin3_VDAC;	-0.01	0.999735	Medium	1	2	1	282	30.4	-1.53952
mRNA.chromosome_1.1121.3	K02183 CALM; calmodulin; PREDICTED: calmodulin-A isoform X1 [Cyprinodon variegatus];PREDICTED: calmodulin isoform X1 [Odobenus rosmarus divergens];PREDICTED: calmodulin [Sorex araneus] EFh;EF-hand calcium-binding domain.;EF-hand calcium-binding domain profile.;EF-hand domain pair;	0.48	0.643542	High	3	42	1	155	17.6	-1.52284
mRNA.contig_1120.1.1	-- uncharacterized protein LOC110242712 [Exaiptasia diaphana];PREDICTED: fibrinogen C domain-containing protein 1-like [Amphimedon queenslandica];Fibrinogen C domain-containing protein 1 [Exaiptasia diaphana] Fibrinogen beta and gamma chains, C-terminal g	-1.04	NA	High	4	67	1	194	22.5	-1.5187
mRNA.chromosome_7.868.1	-- Single-pass membrane and coiled-coil domain-containing protein 3 [Anabarilius grahami];Single-pass membrane and coiled-coil domain-containing protein 3 [Anabarilius grahami];single-pass membrane and coiled-coil domain-containing protein 3-like [Acipens	-0.18	0.999735	High	4	16	4	223	24.7	-1.51457
mRNA.chromosome_15.2038.1	-- hypothetical protein KP79_PYT01623 [Mizuhopecten yessoensis];hypothetical protein AWC38_SpisGene10630 [Stylophora pistillata];uncharacterized protein LOC111321337 [Stylophora pistillata] --	-0.32	NA	Low	1	1	1	250	28.8	-1.51457
mRNA.chromosome_10.379.1	K02091 CDK6; cyclin-dependent kinase 6; LOW QUALITY PROTEIN: cyclin-dependent kinase 6-like [Pecten maximus];CDK6 [Mytilus coruscus] Protein kinase domain;Protein kinase domain profile.;Protein kinases ATP-binding region signature.;Serine/Threonine protein kinases active-site signature.;STKc_CDK4_6_like;	-0.68	NA	Low	1	4	1	338	38.3	-1.50635
mRNA.chromosome_12.890.1	K09313 CUTL; homeobox protein cut-like; homeobox protein cut-like 1 isoform X3 [Crassostrea gigas];homeobox protein cut-like 1 isoform X1 [Crassostrea gigas];homeobox protein cut-like 1 isoform X4 [Crassostrea gigas] CUT domain;CUT domain profile.;	0.35	0.916748	Low	1	1	1	626	70.4	-1.49411
mRNA.chromosome_12.2684.1	K11254 H4; histone H4; uncharacterized protein LOC114479071 [Gouania willdenowi];histone H3-like centromeric protein CSE4 [Epinephelus lanceolatus];uncharacterized protein LOC117756542 [Hippoglossus hippoglossus] Centromere kinetochore component CENP-T histone fold;Core histone H2A/H2B/H3/H4;H4;Histone H2B signature.;Histone H4 signature;Histone H4 signature.;	-1.52	0.585256	High	11	137	11	217	24.2	-1.48197
mRNA.chromosome_15.732.1	-- LIM domain-containing protein WLIM2b-like [Crassostrea virginica];LIM domain-containing protein WLIM2b [Crassostrea gigas];LIM domain-containing protein WLIM2a [Octopus vulgaris] LIM domain;LIM domain profile.;LIM zinc-binding domain signature.;	-0.72	0.533342	Medium	3	10	3	76	8.6	-1.47794
mRNA.chromosome_13.726.1	-- LOW QUALITY PROTEIN: sodium/calcium exchanger regulatory protein 1-like [Pecten maximus];fatty acid-binding protein, liver [Crassostrea gigas];LOW QUALITY PROTEIN: fatty acid-binding protein, liver-like [Crassostrea virginica] Cytosolic fatty-acid bind	-5.47	0.00579493	High	2	3	2	96	10.6	-1.46993
mRNA.chromosome_18.430.1	-- toll-like receptor 13 [Crassostrea virginica] Leucine rich repeat;Leucine Rich repeat;TIR domain;TIR domain profile.;	-1.04	0.727994	Low	1	21	1	779	90.8	-1.46594
mRNA.chromosome_3.1443.1	K14326 UPF1, RENT1; regulator of nonsense transcripts 1; LOW QUALITY PROTEIN: helicase with zinc finger domain 2-like [Pecten maximus];Helicase with zinc finger domain 2 [Mizuhopecten yessoensis];helicase with zinc finger domain 2-like [Mizuhopecten yessoensis] AAA domain;SF1_C_Upf1;	0.08	0.999735	Low	1	8	1	119	13.5	-1.45799
mRNA.chromosome_5.3164.2	K18404 TDRD3; tudor domain-containing protein 3; tudor domain-containing protein 3 [Aplysia californica];Tudor domain-containing protein 3 [Mizuhopecten yessoensis];tudor domain-containing protein 3-like [Mizuhopecten yessoensis] MFS_NPF1_2;RecQ mediated genome instability protein;	0.05	0.999735	Medium	1	4	1	187	20.4	-1.45403
mRNA.chromosome_9.531.1	-- LKD-rich protein-1 [Mytilus galloprovincialis];uncharacterized protein LOC111099547 [Crassostrea virginica] --	-1.96	0.570226	High	12	159	11	221	25.3	-1.45008
mRNA.chromosome_7.25.1	ND; C1QL [Mytilus coruscus];putative C1q domain containing protein MgC1q75 [Mytilus galloprovincialis];unnamed protein product [Mytilus coruscus] C1q domain;C1q domain profile.;	-0.64	0.987277	High	7	70	2	126	13.8	-1.44222
mRNA.chromosome_7.852.1	K02938 RP-L8e, RPL8; large subunit ribosomal protein L8e; 60S ribosomal protein L8-like [Crassostrea virginica];60S ribosomal protein L8, partial [Diplodon chilensis] Ribosomal protein L2 signature.;Ribosomal Proteins L2, C-terminal domain;Ribosomal Proteins L2, RNA binding domain;	-1.06	0.216907	High	3	3	3	258	28.1	-1.40354
mRNA.chromosome_6.1851.1	-- RS-rich protein-1 [Mytilus coruscus];uncharacterized protein LOC112576527 isoform X9 [Pomacea canaliculata];uncharacterized protein LOC112576527 isoform X10 [Pomacea canaliculata] --	-4.65	0.000151104	High	21	176	21	402	45.3	-1.37707
mRNA.chromosome_7.427.1	-- hypothetical protein TCAL_03912 [Tigriopus californicus];theromacin [Sinanodonta woodiana];theromacin [Hyriopsis cumingii] Macin;	2.14	0.983531	High	1	7	1	87	10	-1.37707
mRNA.chromosome_2.2605.2	K17751 MYH6_7; myosin heavy chain 6/7; myosin heavy chain [Argopecten irradians] >prf||2103335A myosin:SUBUNIT=heavy chain [Argopecten irradians];myosin heavy chain, striated muscle isoform X6 [Pecten maximus];myosin heavy chain, striated muscle isoform X9 [Pecten maximus] IQ motif profile.;Myosin head (motor domain);Myosin heavy chain signature;Myosin motor domain profile.;Myosin N-terminal SH3-…	-5.14	7.69e-07	High	153	2027	117	1946	223.1	-1.37333
mRNA.chromosome_5.3256.1	K09542 CRYAB; crystallin, alpha B; heat shock protein 22 isoform 2 [Ruditapes philippinarum];heat shock protein 22 isoform 1 [Ruditapes philippinarum];heat shock protein 20 [Meretrix meretrix] Alpha crystallin signature;Hsp20/alpha crystallin family;metazoan_ACD;Small heat shock protein (sHSP) domain profile.;	-0.42	0.839441	High	4	31	1	199	23.6	-1.36959
mRNA.chromosome_3.2962.1	toll-like receptor 13; toll-like receptor 13 [Cyclina sinensis];toll-like receptor 13 [Pecten maximus];Toll-like receptor 1 [Argopecten irradians] Leucine rich repeat;Leucine-rich repeat profile.;TIR domain;TIR domain profile.;	0.36	0.999735	Low	1	5	1	627	72.5	-1.36959
mRNA.chromosome_4.1165.1	K09228 KRAB; KRAB domain-containing zinc finger protein; gastrula zinc finger protein XlCGF57.1-like [Nilaparvata lugens];Zinc finger protein 569 [Eumeta japonica] C2H2-type zinc-finger domain;Zinc finger, C2H2 type;Zinc finger C2H2 type domain profile.;Zinc finger C2H2 type domain signature.;	0.64	0.547697	Low	1	2	1	208	23.8	-1.35845
mRNA.chromosome_10.1945.1	K18267 NEB; nebulin; LIM and SH3 domain protein F42H10.3-like isoform X20 [Pecten maximus];LIM and SH3 domain protein F42H10.3-like isoform X23 [Pecten maximus] LIM domain;LIM domain profile.;LIM_LASP;LIM zinc-binding domain signature.;Nebulin repeat;Nebulin repeat profile.;	0.48	0.644034	High	10	78	10	271	30.6	-1.35845
mRNA.chromosome_3.2021.2	K17254 SDCBP; syntenin-1; -- PDZ;PDZ domain;PDZ domain profile.;PDZ_signaling;	0.1	0.993909	High	4	14	4	303	33	-1.35845
mRNA.chromosome_3.202.1	K14462 APOB; apolipoprotein B; LOW QUALITY PROTEIN: uncharacterized protein LOC111129625 [Crassostrea virginica];apolipophorins-like [Crassostrea virginica];hypothetical protein OCBIM_22019658mg, partial [Octopus bimaculoides] Domain of unknown function (DUF1943);Lipoprotein amino terminal region;	NA	NA	High	2	34	1	133	15.1	-1.3474
mRNA.chromosome_5.2773.1	K09560 ST13; suppressor of tumorigenicity protein 13; hsc70-interacting protein-like [Pecten maximus];ST13 [Mytilus coruscus] Tetratricopeptide repeat;TPR repeat profile.;TPR repeat region circular profile.;	-0.05	0.999735	High	2	7	2	172	19.8	-1.33643
mRNA.chromosome_15.1646.1	-- protein SET [Crassostrea gigas];protein SET-like [Crassostrea virginica];SET [Mytilus coruscus] Nucleosome assembly protein (NAP);	-0.14	0.970367	Medium	1	4	1	224	25.7	-1.33279
mRNA.chromosome_4.1449.1	K05731 TIAM1; T-lymphoma invasion and metastasis-inducing protein 1; protein still life, isoform SIF type 1-like [Mizuhopecten yessoensis];Protein still life, isoforms C/SIF type 2 [Mizuhopecten yessoensis];protein still life, isoform SIF type 1-like isoform X2 [Pecten maximus] PH domain;PH domain profile.;Spectrin pleckstrin homology domain signature;T-lymphoma invasion and metastasis CC-Ex doma…	1.29	0.86845	Low	1	1	1	285	32.5	-1.32554
mRNA.chromosome_3.1815.3	K12196 VPS4; vacuolar protein-sorting-associated protein 4; protein FAM49B-like [Pomacea canaliculata];protein FAM49B [Lingula anatina] Protein of unknown function (DUF1394);	-1.63	0.0208517	High	6	16	6	278	31.8	-1.31833
mRNA.chromosome_15.879.3	-- vitelline membrane outer layer protein 1, partial [Ruditapes philippinarum];Vitelline membrane outer layer protein 1,Vitelline membrane outer layer protein 1 homolog [Mytilus coruscus];hypothetical protein AM593_10055, partial [Mytilus galloprovinciali	-2.49	0.846438	Medium	1	6	1	201	22.1	-1.31833
mRNA.chromosome_5.1525.1	K11854 USP35_38; ubiquitin carboxyl-terminal hydrolase 35/38; LOW QUALITY PROTEIN: ubiquitin carboxyl-terminal hydrolase 38-like [Pecten maximus];ubiquitin carboxyl-terminal hydrolase 38-like [Mizuhopecten yessoensis] Ubiquitin carboxyl-terminal hydrolase;Ubiquitin specific protease (USP) domain profile.;Ubiquitin specific protease (USP) domain signature 1.;Ubiquitin specific protease (USP) domai…	0.01	0.999735	Low	1	2	1	1073	121.8	-1.31833
mRNA.chromosome_13.223.3	K05768 GSN; gelsolin; -- Gelsolin family signature;Gelsolin repeat;gelsolin_S1_like;gelsolin_S3_like;	-0.74	0.97702	High	15	80	15	351	39.4	-1.31473
mRNA.chromosome_3.2776.1	K04593 LPHN2; latrophilin 2; adhesion G protein-coupled receptor L3 [Crassostrea gigas];adhesion G protein-coupled receptor L3-like [Crassostrea virginica] CLECT;C-type lectin domain profile.;GPCR-Autoproteolysis INducing (GAIN) domain;Lectin C-type domain;	0.26	0.978377	High	2	15	2	650	72	-1.31473
mRNA.chromosome_4.3436.1	-- -- --	-0.49	0.594496	High	1	1	1	164	18.9	-1.31115
mRNA.chromosome_10.1347.1	-- fatty acid-binding protein, intestinal-like [Crassostrea virginica];fatty acid-binding protein, adipocyte-like [Crassostrea virginica] Fatty acid-binding protein signature;	-1.02	0.72296	High	2	2	2	138	15.1	-1.31115
mRNA.chromosome_5.3375.1	K10062 COLEC12; collectin sub-family member 12; C-type lectin [Meretrix meretrix];C-type lectin [Meretrix meretrix];PREDICTED: C-type lectin domain family 4 member E-like [Notothenia coriiceps] CLECT;C-type lectin domain profile.;Lectin C-type domain;	0.04	NA	High	2	16	2	99	11.7	-1.30045
mRNA.chromosome_17.272.1	-- 40S ribosomal protein S16 [Aplysia californica];40S ribosomal protein S16 [Crassostrea virginica] Ribosomal protein S9/S16;Ribosomal protein S9 signature.;	-1.09	0.137367	High	3	8	3	146	16.4	-1.28983
mRNA.chromosome_6.1038.1	ND; unnamed protein product [Mytilus coruscus];unnamed protein product [Mytilus coruscus];complement C1q-like protein 4 [Crassostrea virginica] C1q domain;C1q domain profile.;Complement C1Q domain signature;	-0.38	0.937489	Low	1	1	1	183	20.3	-1.28983
mRNA.chromosome_13.1157.1	-- uncharacterized protein LOC117331106 [Pecten maximus];uncharacterized protein LOC117331111 [Pecten maximus];uncharacterized protein LOC110465164 [Mizuhopecten yessoensis] --	-1.49	NA	Low	1	1	1	187	21.1	-1.27928
mRNA.chromosome_3.1983.1	K20164 DENND5; DENN domain-containing protein 5; LOW QUALITY PROTEIN: uncharacterized protein LOC117325864 [Pecten maximus];uncharacterized protein LOC110464448 [Mizuhopecten yessoensis];uncharacterized protein LOC111118548 [Crassostrea virginica] DEP;DEP domain profile.;Domain found in Dishevelled, Egl-10, and Pleckstrin (DEP);Glutaredoxin;Glutaredoxin domain profile.;Glutaredoxin signature;Prot…	0.13	0.999735	Low	1	4	1	476	54.1	-1.25498
mRNA.chromosome_13.231.1	K14664 ILR1; IAA-amino acid hydrolase; peptidase M20 domain-containing protein 2-like isoform X1 [Pecten maximus];peptidase M20 domain-containing protein 2-like isoform X2 [Mizuhopecten yessoensis] amidohydrolases: amidohydrolase;M20_Acy1L2;Peptidase dimerisation domain;Peptidase family M20/M25/M40;	-1.68	NA	High	1	1	1	301	32.4	-1.25498
mRNA.chromosome_16.1416.1	-- PREDICTED: uncharacterized protein LOC107330032 [Acropora digitifera];PREDICTED: uncharacterized protein LOC107358308 [Acropora digitifera] --	-1.04	NA	Low	1	10	1	223	25.4	-1.25498
mRNA.chromosome_3.2243.1	K05692 ACTB_G1; actin beta/gamma 1; CLUMA_CG003286, isoform A [Clunio marinus];unnamed protein product [Haemonchus placei];unnamed protein product [Haemonchus placei] Actin;Actins and actin-related proteins signature.;Actin signature;Actins signature 1.;Actins signature 2.;NBD_sugar-kinase_HSP70_actin;	-1.12	0.381291	High	24	1379	5	753	83.9	-1.22769
mRNA.chromosome_3.2144.1	K12375 ARSI_J; arylsulfatase I/J; arylsulfatase B-like [Crassostrea virginica];arylsulfatase B-like [Crassostrea virginica] 4-S;Sulfatase;Sulfatases signature 1.;Sulfatases signature 2.;	-0.33	0.999735	Low	1	1	1	498	56.1	-1.22432
mRNA.chromosome_11.1856.1	K03989 C4; complement component 4; PREDICTED: uncharacterized protein LOC109481158 [Branchiostoma belcheri];hypothetical protein CAPTEDRAFT_175196 [Capitella teleta];PREDICTED: collagen alpha-2(IV) chain-like [Branchiostoma belcheri] --	-0.56	0.999735	Medium	1	11	1	197	21.9	-1.22432
mRNA.chromosome_11.2453.1	K01758 CTH; cystathionine gamma-lyase; L-methionine gamma-lyase-like isoform X1 [Crassostrea gigas];L-methionine gamma-lyase-like isoform X2 [Crassostrea gigas];LOW QUALITY PROTEIN: uncharacterized protein LOC111132244 [Crassostrea virginica] CGS_like;Cys/Met metabolism enzymes pyridoxal-phosphate attachment site.;Cys/Met metabolism PLP-dependent enzyme;	3.14	0.812671	High	5	13	5	360	39.3	-1.22095
mRNA.chromosome_4.3111.1	-- unnamed protein product [Mytilus coruscus];unnamed protein product [Mytilus coruscus];unnamed protein product [Mytilus coruscus] --	-3.2	0.536299	High	13	105	13	187	20.5	-1.21424
mRNA.chromosome_2.1065.2	K10747 LIG1; DNA ligase 1; LOW QUALITY PROTEIN: DNA ligase 1-like [Pecten maximus];DNA ligase 1 [Aplysia californica] Adenylation_DNA_ligase_I_Euk;ATP-dependent DNA ligase AMP-binding site.;ATP dependent DNA ligase C terminal region;ATP dependent DNA ligase domain;ATP-dependent DNA ligase family profile.;ATP-dependent DNA ligase signature 2.;DNA ligase N terminus;dnl1: DNA ligase I, ATP-dependent…	0.25	0.998181	Low	1	4	1	666	74.9	-1.21424
mRNA.chromosome_4.3400.2	-- prickle planar cell polarity protein 3-A isoform X6 [Crassostrea gigas];prickle planar cell polarity protein 3-A isoform X7 [Crassostrea gigas];prickle planar cell polarity protein 3-A-like isoform X5 [Pecten maximus] LIM4_FHL;LIM domain;LIM domain pro	-0.1	0.999735	High	18	101	18	546	63	-1.20756
mRNA.chromosome_3.2237.1	K05692 ACTB_G1; actin beta/gamma 1; cytoplasmic actin [Dreissena polymorpha];beta actin [Doryteuthis pealeii];actin [Diplodon chilensis] Actin;Actin signature;Actins signature 2.;NBD_sugar-kinase_HSP70_actin;	-1.52	0.696496	High	11	561	3	309	34.9	-1.20091
mRNA.chromosome_6.397.1	-- uncharacterized protein K02A2.6-like [Crassostrea gigas];uncharacterized protein K02A2.6-like [Crassostrea gigas];uncharacterized protein K02A2.6-like [Crassostrea gigas] Aspartyl protease;Eukaryotic and viral aspartyl proteases active site.;retropepsi	0.03	0.999735	Low	1	12	1	623	71	-1.191
mRNA.chromosome_19.3408.1	-- hemicentin-2-like [Orbicella faveolata];uncharacterized protein LOC110059658 [Orbicella faveolata] Fibrinogen beta and gamma chains, C-terminal globular domain;Fibrinogen C-terminal domain profile.;	0.4	0.999735	High	2	2	2	116	13.7	-1.18771
mRNA.chromosome_4.2058.1	K00934 E2.7.3.3; arginine kinase; arginine kinase-like [Crassostrea gigas];LOW QUALITY PROTEIN: taurocyamine kinase-like [Crassostrea virginica] arginine_kinase_like;ATP:guanido phosphotransferase, C-terminal catalytic domain;ATP:guanido phosphotransferase, N-terminal domain;Phosphagen kinase active site signature.;Phosphagen kinase C-terminal domain profile.;Phosphagen kinase N-terminal domain p…	-1.97	0.585262	High	3	3	3	358	40.6	-1.18442
mRNA.chromosome_11.2123.1	-- sarcoplasmic calcium-binding protein [Meretrix lusoria];sarcoplasmic calcium binding protein [Ruditapes philippinarum];sarcoplasmic calsium binding protein [Pseudocardium sybillae] --	0.1	0.999735	High	3	5	3	180	21.2	-1.17788
mRNA.chromosome_13.1748.3	K04437 FLNA; filamin; Filamin-A [Mizuhopecten yessoensis];filamin-C-like isoform X14 [Mizuhopecten yessoensis];filamin-A-like isoform X2 [Pomacea canaliculata] Actinin-type actin-binding domain signature 1.;Actinin-type actin-binding domain signature 2.;Calponin homology (CH) domain;Calponin homology (CH) domain profile.;CH;Filamin/ABP280 repeat;Filamin/ABP280 repeat profile.;	-0.17	0.999735	High	102	1964	102	1794	193.6	-1.17788
mRNA.chromosome_14.1093.1	-- -- --	-0.35	0.999735	Low	1	3	1	124	13.6	-1.17788
mRNA.chromosome_6.2863.1	K10408 DNAH; dynein heavy chain, axonemal; LOW QUALITY PROTEIN: dynein heavy chain 5, axonemal [Crassostrea gigas];dynein heavy chain 5, axonemal-like isoform X9 [Crassostrea virginica];dynein heavy chain 5, axonemal-like isoform X11 [Crassostrea virginica] AAA+ lid domain;ATP-binding dynein motor region;ATP-synt_Fo_b;Dynein heavy chain AAA lid domain;Dynein heavy chain C-terminal domain;Dynein h…	-0.36	0.999735	High	2	8	1	4660	534	-1.16165
mRNA.chromosome_19.2468.1	-- complement C1q tumor necrosis factor-related protein 3-like isoform X4 [Crassostrea virginica];uncharacterized protein LOC111103840 isoform X2 [Crassostrea virginica] C1q domain;C1q domain profile.;Complement C1Q domain signature;	-0.17	0.999735	High	3	127	2	198	22	-1.16165
mRNA.chromosome_9.441.1	K01557 FAHD1; acylpyruvate hydrolase; acylpyruvase FAHD1, mitochondrial-like [Pomacea canaliculata];acylpyruvase FAHD1, mitochondrial-like isoform X2 [Crassostrea gigas];fumarylacetoacetate hydrolase domain-containing protein 1-like [Crassostrea virginica] Fumarylacetoacetate (FAA) hydrolase family;	0.18	0.999735	Medium	1	1	1	202	21.9	-1.1488
mRNA.chromosome_5.1865.4	K10414 DYNC2H, DNCH2; dynein heavy chain 2, cytosolic; cytoplasmic dynein 2 heavy chain 1 isoform X1 [Crassostrea gigas];cytoplasmic dynein 2 heavy chain 1 isoform X2 [Crassostrea gigas];cytoplasmic dynein 2 heavy chain 1 isoform X3 [Crassostrea gigas] AAA;ATP-binding dynein motor region;ATP-synt_Fo_b;Dynein heavy chain AAA lid domain;Dynein heavy chain C-terminal domain;Dynein heavy chain, N-ter…	0.08	0.999735	Low	1	4	1	4200	478.1	-1.14561
mRNA.chromosome_7.2130.1	K12750 MYL4; myosin light chain 4;K12751 MYL6; myosin light chain 6; Myosin-2 essential light chain,Myosin essential light chain, striated adductor muscle,Myosin, essential light chain,Myosin catalytic light chain LC-1, mantle muscle,Myosin, essential light chain, adductor muscle [Mytilus coruscus];myosin, essential light chain, adductor muscle-like [Pecten maximus] EFh;EF-hand calcium-binding do…	2.4	0.708022	High	3	51	2	161	18	-1.14242
mRNA.chromosome_2.418.1	-- uncharacterized protein LOC106154729 [Lingula anatina];uncharacterized protein LOC106163851 [Lingula anatina];uncharacterized protein LOC106168896 [Lingula anatina] Thrombospondin type-1 (TSP1) repeat profile.;	-0.61	0.999735	High	4	18	4	242	26.4	-1.14242
mRNA.chromosome_17.1270.1	-- hypothetical protein CAPTEDRAFT_198826 [Capitella teleta] Armadillo/plakoglobin ARM repeat profile.;HEAT repeat profile.;HEAT repeats;	1.66	0.930412	Medium	1	2	1	164	17.8	-1.13289
mRNA.chromosome_8.1840.1	K00008 SORD, gutB; L-iditol 2-dehydrogenase; SORD [Mytilus coruscus] Alcohol dehydrogenase GroES-like domain;sorbitol_DH;Zinc-binding dehydrogenase;Zinc-containing alcohol dehydrogenases signature.;	-0.1	0.999735	High	2	4	2	367	39.5	-1.12343
mRNA.chromosome_4.1163.1	K08802 SNRK; SNF related kinase; PREDICTED: C-factor-like [Poecilia latipinna];LOW QUALITY PROTEIN: C-factor [Acipenser ruthenus];PREDICTED: C-factor-like [Poecilia formosa] Glucose/ribitol dehydrogenase family signature;short chain dehydrogenase;	0.12	0.999735	High	3	3	3	142	15.2	-1.1047
mRNA.chromosome_5.1259.1	K04125 E1.14.11.13; gibberellin 2-oxidase;K04126 PCBC; isopenicillin-N synthase; LOW QUALITY PROTEIN: 2-oxoglutarate-dependent dioxygenase citB-like [Pecten maximus];unnamed protein product [Mytilus coruscus] 2OG-Fe(II) oxygenase superfamily;Fe(2+) 2-oxoglutarate dioxygenase domain profile.;Isopenicillin N synthase signature;non-haem dioxygenase in morphine synthesis N-terminal;	-0.47	0.999735	High	7	8	5	328	37.8	-1.1047
mRNA.chromosome_10.109.1	ND; complement C1q tumor necrosis factor-related protein 3-like [Crassostrea virginica] C1q domain;C1q domain profile.;	-0.13	0.999735	High	2	4	1	132	13.9	-1.1016
mRNA.chromosome_12.1716.1	K05756 ARPC3; actin related protein 2/3 complex, subunit 3; Actin-related protein 2 3 complex subunit 3 [Mizuhopecten yessoensis];actin-related protein 2/3 complex subunit 3-like [Mizuhopecten yessoensis];actin-related protein 2/3 complex subunit 3 isoform X1 [Crassostrea gigas] ARP2/3 complex ARPC3 (21 kDa) subunit;	-0.39	0.434222	High	2	6	2	182	21	-1.09851
mRNA.chromosome_11.1876.1	-- sarcoplasmic calcium binding protein [Ruditapes philippinarum];sarcoplasmic calcium-binding protein [Meretrix lusoria];sarcoplasmic calsium binding protein [Pseudocardium sybillae] --	-4.03	0.614672	High	12	36	9	179	21.2	-1.09851
mRNA.chromosome_17.714.1	-- opioid growth factor receptor [Azumapecten farreri] Opioid growth factor receptor (OGFr) conserved region;	0.81	0.569875	Low	2	4	2	640	73.6	-1.09542
mRNA.chromosome_15.2093.1	-- ACTB_G1 [Mytilus coruscus] Actin;Actins and actin-related proteins signature.;Actin signature;Actins signature 1.;Actins signature 2.;NBD_sugar-kinase_HSP70_actin;	-2.44	0.208357	High	23	2676	6	376	41.7	-1.09234
mRNA.chromosome_11.341.1	-- hemocyte defensin Defh2, partial [Crassostrea gigas];defensin [Crassostrea gigas] Arthropod defensin;Invertebrate defensins family profile.;	-0.92	0.284208	High	2	12	2	45	5.3	-1.09234
mRNA.chromosome_7.1645.1	K17741 GRE2; NADPH-dependent methylglyoxal reductase; putative uncharacterized oxidoreductase YDR541C [Mizuhopecten yessoensis];putative uncharacterized oxidoreductase YDR541C [Crassostrea virginica] AR_SDR_e;NAD dependent epimerase/dehydratase family;	-0.52	0.93756	High	7	12	7	345	38.6	-1.08927
mRNA.chromosome_1.1250.1	K17260 ACTR2, ARP2; actin-related protein 2; actin-related 2 [Labeo rohita];actin-related protein 2-B-like [Notolabrus celidotus] Actin;Actins and actin-related proteins signature.;Actin signature;NBD_sugar-kinase_HSP70_actin;	0.05	0.999735	High	8	17	8	394	44.6	-1.0862
mRNA.chromosome_14.362.1	-- Hypothetical predicted protein [Cloeon dipterum];uncharacterized protein Dvir_GJ15962, isoform B [Drosophila virilis] Cdc42;Ras family;small GTPase Rho family profile.;small_GTP: small GTP-binding protein domain;Transforming protein P21 ras signature;	0.16	0.999735	High	4	10	3	191	21.3	-1.08009
mRNA.chromosome_18.135.1	-- -- ae: anion exchange protein;Band 3 cytoplasmic domain;HCO3- transporter family;HCO3- transporter superfamily signature;Na+/HCO3- co-transporter signature;	5.15	1.14e-07	High	2	2	2	988	110.8	-1.074
mRNA.chromosome_6.1373.1	K04682 E2F4_5; transcription factor E2F4/5; transcription factor E2F5-like isoform X1 [Pomacea canaliculata];transcription factor E2F4 [Aplysia californica] E2F_DD;E2F/DP family winged-helix DNA-binding domain;E2F transcription factor CC-MB domain;	0.24	0.999735	Low	1	2	1	215	24.1	-1.06794
mRNA.chromosome_19.1898.1	-- -- --	3.01	0.00459487	High	4	6	4	1499	168.1	-1.06492
mRNA.chromosome_8.1995.1	K09495 CCT3, TRIC5; T-complex protein 1 subunit gamma; T-complex protein 1 subunit gamma-like [Crassostrea virginica];T-complex protein 1 subunit gamma [Crassostrea gigas];T-complex protein 1 subunit gamma-like [Pecten maximus] chap_CCT_gamma: T-complex protein 1, gamma subunit;Chaperonins TCP-1 signature 1.;Chaperonins TCP-1 signature 2.;Chaperonins TCP-1 signature 3.;Tailless complex polypeptid…	0.01	0.999735	High	1	1	1	548	60.6	-1.06492
mRNA.chromosome_10.761.1	-- heat shock 70 kDa protein, partial [Mizuhopecten yessoensis];Heat shock 70 kDa protein 12A [Mizuhopecten yessoensis];LOW QUALITY PROTEIN: heat shock 70 kDa protein 12A-like [Crassostrea virginica] --	-0.3	0.999735	Low	1	1	1	559	62.4	-1.0499
mRNA.chromosome_5.202.1	-- -- --	-7.01	0.000177976	High	4	20	4	199	23	-1.04692
mRNA.chromosome_3.1359.1	K00115 E1.1.5.9; glucose dehydrogenase (acceptor); unnamed protein product [Mytilus coruscus];unnamed protein product [Mytilus coruscus] GMC oxidoreductase;GMC oxidoreductases signature 1.;GMC oxidoreductases signature 2.;	-0.17	0.999735	Low	1	1	1	281	31	-1.04394
mRNA.chromosome_15.226.1	-- G-protein coupled receptor GRL101 [Mizuhopecten yessoensis];uncharacterized protein LOC117682475 [Crassostrea gigas];uncharacterized protein LOC105319275 [Crassostrea gigas] 7tmA_Relaxin_R;7 transmembrane receptor (rhodopsin family);Glycoprotein hormon	0.04	NA	Low	1	5	1	350	39.1	-1.04097
mRNA.chromosome_12.1078.1	K14539 LSG1; large subunit GTPase 1;ND; muscle M-line assembly protein unc-89-like isoform X3 [Crassostrea virginica];muscle M-line assembly protein unc-89-like isoform X6 [Crassostrea virginica] Calponin homology (CH) domain;Calponin homology (CH) domain profile.;CH;	-0.08	0.999735	High	2	13	2	128	14.8	-1.03209
mRNA.chromosome_12.2920.1	-- sarcoplasmic calcium-binding protein [Meretrix lusoria];sarcoplasmic calcium binding protein [Ruditapes philippinarum];sarcoplasmic calsium binding protein [Pseudocardium sybillae] EF-hand calcium-binding domain.;EF-hand calcium-binding domain profile.	-3.63	0.547188	High	8	29	8	183	21.5	-1.02621
mRNA.chromosome_9.1851.1	K01183 E3.2.1.14; chitinase; LOW QUALITY PROTEIN: chitotriosidase-1-like [Pecten maximus];Acidic mammalian chitinase [Mizuhopecten yessoensis];uncharacterized protein LOC110454754 [Mizuhopecten yessoensis] Chitinases family 18 active site.;GH18_chitolectin_chitotriosidase;Glycosyl hydrolases family 18;	-4.46	0.270995	High	2	2	1	372	42.6	-1.02034
mRNA.chromosome_12.105.1	-- cathepsin K [Meretrix petechialis];hypothetical protein BOX15_Mlig013052g1 [Macrostomum lignano];cathepsin L [Mytilus coruscus] Cathepsin propeptide inhibitor domain (I29);Eukaryotic thiol (cysteine) proteases cysteine active site.;Papain cysteine prot	-0.56	0.952478	High	8	43	8	348	39	-1.01742
mRNA.chromosome_8.1400.1	K11275 H1_5; histone H1/5; LOW QUALITY PROTEIN: histone H1-delta-like [Crassostrea virginica];H1_5 [Mytilus coruscus] H15;Histone H5 signature;linker histone H1 and H5 family;Linker histone H1/H5 globular (H15) domain profile.;	-0.09	0.999735	High	5	16	5	184	19.3	-1.01742
mRNA.chromosome_4.1439.1	K17918 SNX3_12; sorting nexin-3/12; sorting nexin-12 [Aplysia californica];PREDICTED: sorting nexin-12-like [Biomphalaria glabrata];hypothetical protein EGW08_007639 [Elysia chlorotica] PX domain;PX domain profile.;PX_SNX3_like;	0.07	0.999735	High	3	6	3	163	18.8	-1.00578
mRNA.chromosome_16.1617.1	-- tetratricopeptide repeat protein 39C-like [Crassostrea virginica] Protein of unknown function (DUF3808);	-0.97	0.704397	Low	1	1	1	499	57.3	-0.997117
mRNA.chromosome_2.868.2	LIM domain-binding protein 3; integrator complex subunit 3 homolog isoform X1 [Crassostrea virginica];integrator complex subunit 3 homolog isoform X1 [Crassostrea virginica];integrator complex subunit 3 homolog isoform X3 [Crassostrea virginica] Domain of unknown function (DUF4749);PDZ domain;PDZ domain profile.;PDZ_signaling;	-5.35	0.0011505	High	24	175	24	623	68.9	-0.994241
mRNA.chromosome_12.2440.1	K00306 PIPOX; sarcosine oxidase / L-pipecolate oxidase; monomeric sarcosine oxidase-like [Pecten maximus];LOW QUALITY PROTEIN: uncharacterized protein LOC111104295 [Crassostrea virginica] FAD dependent oxidoreductase;	-0.32	NA	High	8	14	7	416	45.7	-0.988504
mRNA.chromosome_4.1235.2	K00544 BHMT; betaine-homocysteine S-methyltransferase; BHMT [Mytilus coruscus];betaine--homocysteine S-methyltransferase 1-like [Pecten maximus];betaine--homocysteine S-methyltransferase 1-like isoform X1 [Pecten maximus] Homocysteine-binding domain profile.;Homocysteine S-methyltransferase;	-0.62	0.811712	High	7	16	6	376	41.8	-0.979942
mRNA.chromosome_10.1915.3	K15537 AGMO; alkylglycerol monooxygenase; Alkylglycerol monooxygenase [Mizuhopecten yessoensis];alkylglycerol monooxygenase-like [Mizuhopecten yessoensis];alkylglycerol monooxygenase-like isoform X1 [Crassostrea virginica] Fatty acid hydroxylase superfamily;	0.02	0.999735	Low	1	1	1	385	44.9	-0.974262
mRNA.chromosome_13.1953.1	K19946 OPTN, FIP2; optineurin; -- C2H2 type zinc-finger;Leucine zipper of domain CC2 of NEMO, NF-kappa-B essential modulator;Zinc finger CCHC NOA-type profile.;	-0.4	0.999735	Low	1	11	1	794	90.7	-0.971431
mRNA.chromosome_15.602.1	-- putative lipoxygenase-likey domain-containing protein 1-like [Apostichopus japonicus];lipoxygenase homology domain-containing protein 1-like [Dendronephthya gigantea] PLAT domain profile.;PLAT/LH2 domain;	-0.02	0.999735	High	4	14	4	244	28.5	-0.968605
mRNA.chromosome_2.3733.1	K17265 G3BP1; Ras GTPase-activating protein-binding protein 1; ras GTPase-activating -binding 1 isoform X1 [Labeo rohita];hypothetical protein C0Q70_00500 [Pomacea canaliculata];ras GTPase-activating protein-binding protein 2-like isoform X1 [Mizuhopecten yessoensis] Eukaryotic RNA Recognition Motif (RRM) profile.;NTF2;Nuclear transport factor 2 domain profile.;Nuclear transport factor 2 (NTF2) d…	0.24	0.977423	Low	1	24	1	277	30.9	-0.965784
mRNA.chromosome_3.2071.1	K12757 MYL12; myosin regulatory light chain 12; Myosin regulatory light chain 2, ventricular/cardiac muscle isoform,Calmodulin-related protein,Myosin regulatory light chain 2, atrial isoform,Myosin regulatory light chain sqh,Myosin regulatory light chain 2, smooth muscle major isoform,Calmodulin-1,Myosin regulatory light chain, striated muscle, 25 kDa isoform,Myosin regulatory light chain A, smoo…	-0.06	0.999735	High	5	31	5	169	19.6	-0.965784
mRNA.chromosome_1.4012.1	-- interferon-induced protein 44-like isoform X1 [Crassostrea virginica];interferon-induced protein 44-like isoform X2 [Crassostrea virginica] Conserved hypothetical ATP binding protein;Ras_like_GTPase;TLD;	0.33	0.999735	Low	2	5	2	470	52.5	-0.962969
mRNA.chromosome_6.418.1	K10704 UBE2V; ubiquitin-conjugating enzyme E2 variant; ubiquitin-conjugating enzyme E2 variant 1-like isoform X2 [Salarias fasciatus];ubiquitin-conjugating enzyme E2 variant 2 isoform X1 [Parasteatoda tepidariorum];ubiquitin-conjugating enzyme E2 variant 1-like [Crassostrea virginica] Ubiquitin-conjugating enzyme;Ubiquitin-conjugating enzymes family profile.;	-0.21	0.922785	High	4	21	4	148	16.7	-0.96016
mRNA.chromosome_19.1504.1	-- thioredoxin-like protein 1 [Crassostrea virginica];thioredoxin-like protein 1 [Crassostrea virginica] PITH domain;PITH domain profile.;Thioredoxin;Thioredoxin domain profile.;Thioredoxin family active site.;Thioredoxin family signature;TRX_family;	-0.31	0.988869	Medium	1	4	1	219	24.3	-0.96016
mRNA.chromosome_8.994.1	K03065 PSMC3, RPT5; 26S proteasome regulatory subunit T5; PREDICTED: 26S protease regulatory subunit 6A-B [Biomphalaria glabrata];hypothetical protein EGW08_000676 [Elysia chlorotica] 26Sp45: 26S proteasome subunit P45 family;AAA;AAA+ lid domain;AAA-protein family signature.;ATPase family associated with various cellular activities (AAA);Proteasomal ATPase OB C-terminal domain;	0.08	0.999735	Low	1	1	1	443	49.5	-0.954557
mRNA.chromosome_2.3291.1	K11253 H3; histone H3; histone [Labeo rohita];histone H3.3A isoform X1 [Crassostrea gigas] Core histone H2A/H2B/H3/H4;Histone H3 signature;Histone H3 signature 1.;Histone H3 signature 2.;	-0.48	0.585686	High	4	50	4	136	15.3	-0.948976
mRNA.chromosome_3.1452.1	K12585 DIS3, RRP44; exosome complex exonuclease DIS3/RRP44; Helicase with zinc finger domain 2 [Mizuhopecten yessoensis];helicase with zinc finger domain 2-like [Mizuhopecten yessoensis] Ribonuclease II family signature.;RNB domain;	0.56	0.999735	Low	1	2	1	1353	156	-0.948976
mRNA.chromosome_2.2796.1	K04437 FLNA; filamin; putative leucine-rich repeat-containing protein DDB_G0290503 isoform X2 [Pecten maximus];putative leucine-rich repeat-containing protein DDB_G0290503 isoform X3 [Pecten maximus];hyaluronan mediated motility receptor-like isoform X4 [Pecten maximus] Coiled-coil domain-containing protein 154;	0.04	NA	Medium	2	4	2	376	44.2	-0.940645
mRNA.chromosome_16.407.1	-- complement C1q-like protein 2 [Ruditapes philippinarum];complement C1q-like protein 4 [Pomacea canaliculata];Complement C1q-like protein 4 [Mizuhopecten yessoensis] C1q domain;C1q domain profile.;Complement C1Q domain signature;	-0.13	0.999735	High	2	5	1	135	14.6	-0.932361
mRNA.chromosome_10.438.1	ND; unnamed protein product [Mytilus coruscus];unnamed protein product [Mytilus coruscus];unnamed protein product [Mytilus coruscus] --	0.23	NA	Low	1	2	1	320	37.9	-0.932361
mRNA.chromosome_11.2326.1	K06238 COL6A; collagen, type VI, alpha;K06238 COL6A; collagen, type VI, alpha; uncharacterized protein LOC105335381 isoform X2 [Crassostrea gigas];uncharacterized protein LOC105335381 isoform X1 [Crassostrea gigas];uncharacterized protein LOC117336434 [Pecten maximus] Chitin-binding type-2 domain profile.;	2.24	NA	Medium	1	1	1	269	30	-0.929611
mRNA.chromosome_15.1386.1	-- uncharacterized protein LOC117298997 [Asterias rubens] --	-0.14	0.999735	High	2	8	2	234	26.3	-0.924125
mRNA.chromosome_8.578.1	K07374 TUBA; tubulin alpha; TBA3 protein [Trogon melanurus];Tubulin alpha-3 chain, partial [Pygoscelis antarcticus] alpha_tubulin;Alpha-tubulin signature;Tubulin C-terminal domain;Tubulin/FtsZ family, GTPase domain;Tubulin signature;Tubulin subunits alpha, beta, and gamma signature.;	-2.43	0.0726835	High	17	176	3	450	50.1	-0.91866
mRNA.chromosome_17.1847.3	-- LOW QUALITY PROTEIN: twitchin-like [Crassostrea virginica];LOW QUALITY PROTEIN: twitchin-like [Crassostrea virginica];LOW QUALITY PROTEIN: twitchin-like [Crassostrea virginica] Fibronectin type III domain;Fibronectin type-III domain profile.;Fibronecti	-0.58	0.952395	High	179	1059	178	3337	372.1	-0.91866
mRNA.chromosome_6.1443.1	K01672 CA; carbonic anhydrase; carbonic anhydrase [Ruditapes philippinarum];carbonic anhydrase [Archivesica packardana];carbonic anhydrase 2-like isoform X1 [Pomacea canaliculata] alpha_CA;Alpha-carbonic anhydrases profile.;Eukaryotic-type carbonic anhydrase;	-0.44	0.997653	High	6	17	6	111	12.5	-0.913216
mRNA.chromosome_17.1639.1	-- plastin-2 [Lingula anatina] Actinin-type actin-binding domain signature 1.;Actinin-type actin-binding domain signature 2.;Calponin homology (CH) domain;Calponin homology (CH) domain profile.;CH;	0.35	0.999735	High	15	103	15	458	51.8	-0.913216
mRNA.chromosome_14.2006.1	-- elongation factor 1-delta-like isoform X2 [Crassostrea gigas];probable elongation factor 1-beta isoform X1 [Crassostrea gigas];elongation factor 1-delta-like isoform X4 [Crassostrea gigas] EF1B;EF-1 guanine nucleotide exchange domain;Elongation factor	-0.44	0.34714	High	3	6	3	269	29.3	-0.907793
mRNA.chromosome_16.1880.1	-- complement C1q-like protein 4 [Ruditapes philippinarum];complement C1q-like protein 1 [Ruditapes philippinarum] C1q domain;C1q domain profile.;	-1.01	0.450339	High	4	100	4	146	15.7	-0.907793
mRNA.chromosome_12.214.2	-- PREDICTED: coronin-1B-like isoform X2 [Biomphalaria glabrata];coronin-1C-like isoform X2 [Pomacea canaliculata];hypothetical protein EGW08_001578 [Elysia chlorotica] Domain of unknown function (DUF1899);Trp-Asp (WD) repeats circular profile.;Trp-Asp (W	-1.05	0.392854	High	9	39	9	517	57.7	-0.905088
mRNA.chromosome_6.2502.1	programmed cell death protein 5; -- Double-stranded DNA-binding domain;	0	0.999735	High	2	7	2	126	14.2	-0.894322
mRNA.chromosome_17.1865.1	-- lysozyme [Ruditapes philippinarum];lysozyme [Cyclina sinensis] Destabilase;lyz_i;	-0.44	0.999735	High	2	21	1	186	21.1	-0.888969
mRNA.chromosome_17.157.1	-- transcriptional activator protein Pur-beta-B isoform X6 [Crassostrea gigas];transcriptional activator protein Pur-beta-B isoform X5 [Crassostrea gigas];LOW QUALITY PROTEIN: transcriptional activator protein Pur-beta-B-like [Crassostrea virginica] PurA	0.01	0.999735	High	3	4	3	234	26.8	-0.875672
mRNA.chromosome_13.136.1	K05755 ARPC4; actin related protein 2/3 complex, subunit 4; hypothetical protein CAPTEDRAFT_151285 [Capitella teleta];actin-related protein 2/3 complex subunit 4 [Octopus vulgaris];PREDICTED: actin-related protein 2/3 complex subunit 4 isoform X2 [Priapulus caudatus] ARP2/3 complex 20 kDa subunit (ARPC4);	0.19	0.973125	High	3	19	3	168	19.7	-0.870387
mRNA.chromosome_5.1893.1	K11517 HAO; (S)-2-hydroxy-acid oxidase; DgyrCDS10703 [Dimorphilus gyrociliatus];L-proline trans-4-hydroxylase-like [Crassostrea gigas] --	-0.55	0.999735	High	2	2	2	74	8.7	-0.870387
mRNA.chromosome_14.832.1	-- PDZ and LIM domain protein Zasp-like [Crassostrea virginica];PDZ and LIM domain protein Zasp [Crassostrea gigas];PDZ and LIM domain protein Zasp [Mizuhopecten yessoensis] PDZ domain;PDZ domain profile.;PDZ_signaling;	-6	0.00257756	High	6	18	6	166	18	-0.867752
mRNA.chromosome_1.403.1	K05699 ACTN; actinin alpha; alpha-actinin [Crassostrea gigas];LOW QUALITY PROTEIN: alpha-actinin-like [Crassostrea virginica] Actinin-type actin-binding domain signature 1.;Actinin-type actin-binding domain signature 2.;Ca2+ insensitive EF hand;Calponin homology (CH) domain;Calponin homology (CH) domain profile.;CH;EFh;EF-hand calcium-binding domain.;EF-hand calcium-binding domain profile.;SPEC;S…	0.32	0.9854	High	54	655	54	890	103.2	-0.867752
mRNA.chromosome_15.2276.1	-- ribosomal protein S5, partial [Crassostrea gigas] Ribosomal protein S7p/S5e;Ribosomal protein S7 signature.;uS7_euk_arch: ribosomal protein uS7;uS7_Eukaryote;	-1.22	0.0910718	High	2	7	2	204	22.9	-0.865122
mRNA.chromosome_4.602.1	K16060 BIRC2_3; baculoviral IAP repeat-containing protein 2/3; uncharacterized protein LOC106167829, partial [Lingula anatina] BIR repeat profile.;Inhibitor of Apoptosis domain;	-0.09	0.999735	Medium	1	22	1	57	6.8	-0.859876
mRNA.chromosome_18.740.1	-- sialic acid-binding lectin [Ruditapes philippinarum];hypothetical protein AM593_00724, partial [Mytilus galloprovincialis];complement C1q-like protein 2 [Oreochromis niloticus] C1q domain;C1q domain profile.;Complement C1Q domain signature;	-0.52	0.999735	High	6	144	6	246	28.1	-0.85726
mRNA.chromosome_11.1989.1	K04422 MAP3K13, LZK; mitogen-activated protein kinase kinase kinase 13; unnamed protein product [Mytilus coruscus];uncharacterized protein LOC117296533 isoform X1 [Asterias rubens];uncharacterized protein LOC105442056 isoform X1 [Strongylocentrotus purpuratus] Zinc finger CCHC-type profile.;Zinc knuckle;	-0.16	0.999735	Low	1	6	1	717	82.3	-0.854649
mRNA.chromosome_2.2696.1	-- uncharacterized protein LOC105333787 [Crassostrea gigas];unnamed protein product [Mytilus coruscus];uncharacterized protein LOC105343744 [Crassostrea gigas] --	-0.45	0.689347	High	8	60	8	267	31	-0.852042
mRNA.chromosome_13.2394.1	K03178 UBE1, UBA1; ubiquitin-activating enzyme E1; ubiquitin-like modifier-activating enzyme 1 isoform X1 [Crassostrea gigas];ubiquitin-like modifier-activating enzyme 1 isoform X2 [Crassostrea gigas] ThiF family;Ube1_repeat1;Ube1_repeat2;Ube1: ubiquitin-activating enzyme E1;Ubiquitin-activating enzyme active site;Ubiquitin-activating enzyme active site.;Ubiquitin-activating enzyme E1 FCCH domain…	0.25	0.978377	High	9	16	9	989	111.2	-0.852042
mRNA.chromosome_12.212.1	-- hypothetical protein C0Q70_08461 [Pomacea canaliculata];uncharacterized protein LOC101863317 [Aplysia californica] Cupin domain;	0.03	0.999735	High	1	1	1	105	11.8	-0.852042
mRNA.chromosome_13.1197.1	-- unnamed protein product [Mytilus coruscus] Universal stress protein family;Universal stress protein signature;USP_Like;	0.52	0.962524	High	4	10	4	145	16.5	-0.84944
mRNA.chromosome_1.464.1	K15178 RTF1; RNA polymerase-associated protein RTF1; nucleolar and spindle-associated protein 1-like isoform X2 [Mizuhopecten yessoensis];nucleolar and spindle-associated protein 1-like isoform X1 [Crassostrea virginica] Nucleolar and spindle-associated protein;	0.59	0.999735	Low	1	8	1	493	54.2	-0.844251
mRNA.chromosome_13.1670.1	-- C-factor-like isoform X2 [Pecten maximus];C-factor-like isoform X1 [Pecten maximus];C-factor [Mytilus coruscus] carb_red_sniffer_like_SDR_c;Glucose/ribitol dehydrogenase family signature;short chain dehydrogenase;Short-chain dehydrogenase/reductase (SD	0.08	0.999735	High	4	15	4	234	25.1	-0.844251
mRNA.chromosome_1.791.1	K00573 E2.1.1.77, pcm; protein-L-isoaspartate(D-aspartate) O-methyltransferase; PREDICTED: protein-L-isoaspartate(D-aspartate) O-methyltransferase-like [Biomphalaria glabrata];protein-L-isoaspartate(D-aspartate) O-methyltransferase isoform X2 [Crassostrea gigas] AdoMet_MTases;pimt: protein-L-isoaspartate O-methyltransferase;Protein-L-isoaspartate(D-aspartate) O-methyltransferase (PCMT);	-0.56	0.865685	High	5	11	5	229	24.7	-0.836501
mRNA.chromosome_10.106.1	ND; complement C1q tumor necrosis factor-related protein 3-like [Crassostrea virginica] C1q domain;C1q domain profile.;	-0.41	0.952395	High	4	13	3	198	21.2	-0.836501
mRNA.chromosome_5.1812.1	K09108 TFAP4; transcription factor AP-4; transcription factor AP-4-like [Pecten maximus];transcription factor AP-4 isoform X1 [Crassostrea gigas] Helix-loop-helix DNA-binding domain;HLH;Myc-type, basic helix-loop-helix (bHLH) domain profile.;	-0.32	0.98292	Medium	2	6	2	469	54.2	-0.836501
mRNA.chromosome_18.800.1	-- protein split ends-like isoform X1 [Crassostrea virginica];uncharacterized protein LOC111126659 isoform X2 [Crassostrea virginica] AWS domain;AWS domain profile.;Post-SET domain profile.;SET domain;SET domain profile.;WW;WW domain;WW/rsp5/WWP domain pr	0.6	0.476114	Low	1	4	1	5835	665.7	-0.833927
mRNA.chromosome_16.1242.1	-- 60S ribosomal protein L7-like [Crassostrea virginica];60S ribosomal protein L7 [Crassostrea gigas];ribosomal protein L7, partial [Crassostrea gigas] Ribosomal_L7_archeal_euk;Ribosomal protein L30p/L7e;Ribosomal protein L30 signature.;	-1.05	0.182399	High	2	11	2	156	18.1	-0.831358
mRNA.chromosome_9.139.1	putative iron-dependent peroxidase; dye-decolorizing peroxidase YfeX [Crassostrea gigas];uncharacterized protein LOC111138280 [Crassostrea virginica] Dyp_perox_fam: Dyp-type peroxidase family;Dyp-type peroxidase family;DyP-type peroxidase family.;	-0.45	0.483482	High	11	26	11	384	42.3	-0.826233
mRNA.chromosome_14.1428.1	-- heat shock protein 20 [Meretrix meretrix];heat shock protein 22 isoform 1 [Ruditapes philippinarum];heat shock protein 20 [Cyclina sinensis] Alpha crystallin signature;Hsp20/alpha crystallin family;metazoan_ACD;Small heat shock protein (sHSP) domain pr	-0.86	0.517241	High	12	82	6	185	21.6	-0.818579
mRNA.chromosome_17.943.1	-- betaine--homocysteine S-methyltransferase 1 [Aplysia californica];PREDICTED: betaine--homocysteine S-methyltransferase 1-like [Biomphalaria glabrata] Homocysteine-binding domain profile.;Homocysteine S-methyltransferase;	0	NA	High	8	11	4	345	37.9	-0.803393
mRNA.chromosome_4.2796.1	-- deleted in malignant brain tumors 1 protein-like [Lingula anatina];deleted in malignant brain tumors 1 protein-like [Lingula anatina];deleted in malignant brain tumors 1 protein-like [Lingula anatina] Scavenger receptor cysteine-rich domain;Speract rec	-0.55	0.971932	High	3	13	3	152	16.6	-0.800877
mRNA.chromosome_17.1630.1	-- PREDICTED: fibrinogen C domain-containing protein 1-like isoform X2 [Acropora digitifera];PREDICTED: fibrinogen C domain-containing protein 1-like isoform X1 [Acropora digitifera];techylectin-5A-like [Centruroides sculpturatus] Fibrinogen beta and gamm	NA	NA	Medium	1	1	1	164	18.7	-0.800877
mRNA.chromosome_1.1713.2	K10091 LGALS4; galectin-4;K10093 LGALS9; galectin-9; tandem repeat galectin [Ruditapes philippinarum];galectin [Archivesica packardana];galectin [Sinonovacula constricta] Galactoside-binding lectin;Galactoside-binding lectin (galectin) domain profile.;GLECT;	-0.82	0.540859	High	4	6	4	313	35.1	-0.798366
mRNA.chromosome_10.2439.1	K02145 ATPeV1A, ATP6A; V-type H+-transporting ATPase subunit A; vacuolar-type proton ATPase subunit A [Tridacna squamosa];V-type proton ATPase catalytic subunit A [Pecten maximus] ATP synthase alpha and beta subunits signature.;ATP synthase alpha/beta family, beta-barrel domain;ATP synthase alpha/beta family, nucleotide-binding domain;ATPsynthase alpha/beta subunit N-term extension;ATP-synt_V_A-t…	0.18	0.999735	High	10	18	10	622	69.1	-0.798366
mRNA.chromosome_1.1413.1	K06065 NCOR2, SMRT; nuclear receptor co-repressor 2;ND; unnamed protein product [Mytilus coruscus];unnamed protein product [Mytilus coruscus];uncharacterized protein LOC111190913 [Astyanax mexicanus] Integrase catalytic domain profile.;Integrase core domain;Integrase zinc binding domain;	0.47	0.999735	Low	1	3	1	608	70	-0.795859
mRNA.chromosome_19.2055.2	-- CD109 antigen-like isoform X5 [Crassostrea virginica];CD109 antigen-like isoform X4 [Crassostrea virginica] A2M_2;Alpha-2-macroglobulin family;Alpha-2-macroglobulin family thiolester region signature.;A-macroglobulin receptor binding domain;A-macroglob	0.22	0.999735	Low	1	81	1	716	78.9	-0.795859
mRNA.chromosome_5.1939.1	K08863 PLK4; polo-like kinase 4; PLK4 [Mytilus coruscus];PLK4 [Mytilus coruscus];LOW QUALITY PROTEIN: serine/threonine-protein kinase PLK4 [Crassostrea gigas] POLO box domain profile.;POLO_box_Plk4_1;POLO_box_Plk4_2;POLO_box_Plk4_3;Polo-like Kinase 4 Polo Box 1;Polo-like Kinase 4 Polo Box 2;Protein kinase domain;Protein kinase domain profile.;Tyrosine protein kinases specific active-site signatur…	0.05	0.999735	Low	1	1	1	1040	117.2	-0.788365
mRNA.chromosome_5.1715.1	K11339 MORF4L1, MRG15, EAF3; mortality factor 4-like protein 1;K18403 MSL3; male-specific lethal 3; male-specific lethal 3 homolog isoform X2 [Crassostrea gigas];MSL3 [Mytilus coruscus];male-specific lethal 3 homolog isoform X1 [Crassostrea gigas] CBD_MSL3_like;MRG;MRG domain profile.;	0.58	0.935226	Low	1	12	1	238	27.6	-0.78339
mRNA.chromosome_6.2293.2	K03768 PPIB, ppiB; peptidyl-prolyl cis-trans isomerase B (cyclophilin B); peptidyl-prolyl cis-trans isomerase 6 [Aplysia californica];unnamed protein product [Thelazia callipaeda] Cyclophilin peptidyl-prolyl cis-trans isomerase signature;Cyclophilin type peptidyl-prolyl cis-trans isomerase/CLD;Cyclophilin-type peptidyl-prolyl cis-trans isomerase domain profile.;Cyclophilin-type peptidyl-prolyl ci…	-0.01	0.999735	High	2	3	2	211	23.5	-0.78339
mRNA.chromosome_19.2035.1	-- vacuolar protein sorting-associated protein 13A-like [Mizuhopecten yessoensis] N-terminal region of Chorein or VPS13;	0.83	0.999735	High	1	2	1	134	15	-0.78339
mRNA.chromosome_9.1630.1	K19511 PXDN, VPO1; peroxidase; peroxidasin-like [Pecten maximus];myeloperoxidase-like [Mizuhopecten yessoensis];lactoperoxidase-like [Pecten maximus] Animal haem peroxidase;Animal haem peroxidase signature;Animal heme peroxidase superfamily profile.;	-7.52	2.08e-05	High	2	9	2	544	62.6	-0.778432
mRNA.chromosome_7.1321.1	K12318 GUCY1A; guanylate cyclase soluble subunit alpha;K12319 GUCY1B; guanylate cyclase soluble subunit beta; guanylate cyclase soluble subunit beta-2-like [Crassostrea virginica] Adenylate and Guanylate cyclase catalytic domain;CHD;Guanylate cyclase domain profile.;Heme NO binding associated;	-0.02	NA	Low	1	2	1	496	56.5	-0.77596
mRNA.chromosome_5.1983.1	K03989 C4; complement component 4; hic24 [Hyriopsis cumingii];short-chain collagen C4-like [Branchiostoma floridae];short-chain collagen C4-like isoform X1 [Crassostrea gigas] --	-0.81	0.891548	High	4	36	2	85	9.6	-0.771027
mRNA.chromosome_9.1016.1	K03989 C4; complement component 4; PREDICTED: short-chain collagen C4-like [Branchiostoma belcheri];PREDICTED: short-chain collagen C4-like [Branchiostoma belcheri];short-chain collagen C4-like isoform X2 [Branchiostoma floridae] --	0.33	0.999735	Low	1	3	1	160	17	-0.771027
mRNA.chromosome_2.150.2	K00472 P4HA; prolyl 4-hydroxylase; prolyl 4-hydroxylase subunit alpha-1-like isoform X2 [Crassostrea virginica];prolyl 4-hydroxylase subunit alpha-1 isoform X3 [Crassostrea gigas] Prolyl 4-Hydroxylase alpha-subunit, N-terminal region;	0.22	0.999735	High	2	2	2	404	46.6	-0.761213
mRNA.chromosome_9.2147.1	-- vitelline membrane outer layer protein 1, partial [Ruditapes philippinarum];Vitelline membrane outer layer protein 1,Vitelline membrane outer layer protein 1 homolog [Mytilus coruscus];hypothetical protein AM593_10055, partial [Mytilus galloprovinciali	-2.87	NA	High	3	3	2	186	20.9	-0.761213
mRNA.chromosome_13.1753.1	K10448 KLHL10; kelch-like protein 10; GRIP1-associated protein 1-like isoform X2 [Mizuhopecten yessoensis];GRIP1-associated protein 1-like [Crassostrea virginica] --	0.39	0.999735	Low	1	1	1	542	61.7	-0.75877
mRNA.chromosome_15.2100.1	-- -- CCP;Sushi/CCP/SCR domain profile.;Sushi repeat (SCR repeat);	-0.53	0.440848	High	8	22	8	682	74.3	-0.746616
mRNA.chromosome_10.2528.2	K20526 TAGLN; transgelin; PREDICTED: uncharacterized protein LOC106052455 [Biomphalaria glabrata];hypothetical protein EGW08_002076, partial [Elysia chlorotica];hypothetical protein EGW08_002076, partial [Elysia chlorotica] Calponin family repeat;Calponin homology (CH) domain;Calponin homology (CH) domain profile.;Calponin-like repeat profile.;Calponin-like repeat signature.;Calponin signature;CH…	-1.68	0.531718	High	23	116	23	1044	111.5	-0.746616
mRNA.chromosome_14.846.1	-- PRHOXNB [Mytilus coruscus];2-oxo-4-hydroxy-4-carboxy-5-ureidoimidazoline decarboxylase-like [Crassostrea virginica];2-oxo-4-hydroxy-4-carboxy-5-ureidoimidazoline decarboxylase-like [Crassostrea virginica] OHCU decarboxylase;UHCUDC: OHCU decarboxylase;	0.17	0.999735	High	4	4	4	181	20.6	-0.746616
mRNA.chromosome_2.2586.2	K17751 MYH6_7; myosin heavy chain 6/7; myosin heavy chain, striated muscle isoform X1 [Pecten maximus];myosin heavy chain, striated muscle isoform X9 [Pecten maximus];myosin heavy chain [Pecten maximus] IQ calmodulin-binding motif;IQ motif profile.;Myosin head (motor domain);Myosin heavy chain signature;Myosin motor domain profile.;Myosin N-terminal SH3-like domain;Myosin N-terminal SH3-like doma…	-1.13	0.958105	High	89	716	37	1947	222.7	-0.741783
mRNA.chromosome_5.221.1	ND; C1q domain-containing protein DC33, partial [Archivesica packardana];putative leucine-rich repeat-containing protein DDB_G0290503 [Crassostrea gigas];putative leucine-rich repeat-containing protein DDB_G0290503 [Crassostrea gigas] C1q domain;C1q domain profile.;Complement C1Q domain signature;	-0.57	0.866155	High	4	75	4	200	22.2	-0.72738
mRNA.chromosome_1.2636.1	K11187 PRDX5; peroxiredoxin 5, atypical 2-Cys peroxiredoxin; peroxiredoxin V [Laternula elliptica] PRX5_like;Redoxin;Thioredoxin domain profile.;	-0.86	0.406461	High	3	5	3	154	16.4	-0.724993
mRNA.chromosome_13.2439.1	K13176 THOC7; THO complex subunit 7; THO complex subunit 7 homolog [Pecten maximus];THO complex subunit 7 homolog [Crassostrea gigas] Tho complex subunit 7;	0.17	0.999735	Low	1	3	1	182	21.6	-0.72261
mRNA.chromosome_11.2098.1	K03232 EEF1B; elongation factor 1-beta; EEF1B [Mytilus coruscus];Wu:fj06d02 protein [Xenopus laevis];hypothetical protein PFLUV_G00277060 [Perca fluviatilis] EF1B;EF-1 guanine nucleotide exchange domain;Elongation factor 1 beta/beta'/delta chain signature 2.;GST_C_eEF1b_like;	-0.81	0.377424	High	3	10	3	219	23.8	-0.720232
mRNA.chromosome_11.2050.1	K18584 ACTR3, ARP3; actin-related protein 3; ACTR3 [Mytilus coruscus];ACTR3 [Mytilus coruscus];actin-related protein 3 isoform X2 [Mizuhopecten yessoensis] Actin;Actins and actin-related proteins signature.;NBD_sugar-kinase_HSP70_actin;	0.59	0.394877	High	10	25	10	418	47.1	-0.715486
mRNA.chromosome_5.3287.1	-- uncharacterized protein LOC105343792 isoform X4 [Crassostrea gigas];hypothetical protein AM593_03515, partial [Mytilus galloprovincialis] --	0.53	0.988558	Low	1	19	1	2814	316.8	-0.715486
mRNA.chromosome_1.540.1	K00106 XDH; xanthine dehydrogenase/oxidase; PREDICTED: xanthine dehydrogenase/oxidase-like isoform X4 [Panthera pardus] [2Fe-2S] binding domain;	-0.68	NA	Low	1	1	1	112	12.4	-0.715486
mRNA.chromosome_6.1845.1	K03783 punA, PNP; purine-nucleoside phosphorylase; punA [Mytilus coruscus];purine nucleoside phosphorylase isoform X1 [Crassostrea gigas];purine nucleoside phosphorylase isoform X2 [Crassostrea gigas] Phosphorylase superfamily;PNP-EcPNPII_like;PNPH-PUNA-XAPA: inosine/guanosine/xanthosine phosphorylase family;PNPH: purine nucleoside phosphorylase I, inosine and guanosine-specific;	0.14	0.999735	High	2	3	2	298	32.4	-0.713119
mRNA.chromosome_5.2380.2	K00079 CBR1; carbonyl reductase 1; carbonyl reductase [NADPH] 1-like [Crassostrea virginica];carbonyl reductase [NADPH] 1-like [Crassostrea virginica];carbonyl reductase [NADPH] 1-like [Crassostrea virginica] Glucose/ribitol dehydrogenase family signature;short chain dehydrogenase;Short-chain dehydrogenase/reductase (SDR) superfamily signature;Short-chain dehydrogenases/reductases family signatur…	-0.51	0.92865	High	7	7	7	220	24.2	-0.708396
mRNA.chromosome_11.1252.1	K18744 CAPRIN2, EEG1; caprin-2; C1q domain-containing protein DC22, partial [Archivesica packardana];C1q domain-containing protein DC17, partial [Archivesica packardana];C1q domain-containing protein DC19, partial [Archivesica packardana] C1q domain;C1q domain profile.;Complement C1Q domain signature;	-1.82	0.937339	High	4	72	3	237	26.5	-0.708396
mRNA.chromosome_8.586.1	K07249 E1.2.1.36; retinal dehydrogenase; aldehyde dehydrogenase, mitochondrial-like [Pecten maximus] Aldehyde dehydrogenase family;Aldehyde dehydrogenases glutamic acid active site.;ALDH_F1AB_F2_RALDH1;	-0.75	0.389665	High	18	275	9	469	51.2	-0.696658
mRNA.chromosome_16.1094.1	-- -- DZIP3/ hRUL138-like HEPN;	0.76	0.985065	Low	1	1	1	386	44.6	-0.694321
mRNA.chromosome_3.2583.1	-- protein PFC0760c-like isoform X1 [Crassostrea gigas];centromere protein F-like isoform X2 [Crassostrea gigas];centromere protein F-like [Crassostrea gigas] Scavenger receptor cysteine-rich domain;Speract receptor signature;SRCR domain profile.;SRCR dom	-0.42	0.999735	High	15	158	15	370	41.6	-0.691989
mRNA.chromosome_7.864.1	K07304 msrA; peptide-methionine (S)-S-oxide reductase; hypothetical protein C0Q70_02870 [Pomacea canaliculata] msrA: peptide-methionine (S)-S-oxide reductase;Peptide methionine sulfoxide reductase;Peptide methionine sulfoxide reductase MsrA [msrA].;	-7.1	3.13e-05	High	6	37	6	187	21.4	-0.68966
mRNA.chromosome_7.505.1	-- -- --	-1.46	0.768194	High	4	7	4	288	31.3	-0.685014
mRNA.chromosome_12.2533.1	-- fatty acid-binding protein, adipocyte-like [Pomacea canaliculata];fatty acid-binding protein, brain-like [Pecten maximus] Fatty acid-binding protein signature;	-0.81	0.567513	High	6	47	6	134	14.8	-0.682696
mRNA.chromosome_12.852.1	K04883 KCNAB2; potassium voltage-gated channel Shaker-related subfamily A, beta member 2; hypothetical protein C0Q70_17371 [Pomacea canaliculata];hypothetical protein C0Q70_17376 [Pomacea canaliculata];unnamed protein product [Mytilus coruscus] Aldo/keto reductase family;Aldo_ket_red;	1.34	NA	High	3	4	1	658	73.9	-0.682696
mRNA.chromosome_11.596.1	-- sarcoplasmic calcium-binding protein [Meretrix lusoria];sarcoplasmic calcium binding protein [Ruditapes philippinarum];sarcoplasmic calsium binding protein [Pseudocardium sybillae] --	0.26	0.999735	High	3	30	2	168	19.5	-0.680382
mRNA.chromosome_2.2551.1	ND; PDZ and LIM domain protein 1 isoform X1 [Crassostrea gigas];PDZ and LIM domain protein Zasp [Mizuhopecten yessoensis] Domain of unknown function (DUF4749);PDZ domain;PDZ domain profile.;PDZ_signaling;	-0.21	0.999735	High	9	88	9	224	24.6	-0.673463
mRNA.chromosome_10.1747.1	K01697 E4.2.1.22, CBS; cystathionine beta-synthase; Cystathionine beta-synthase [Mizuhopecten yessoensis];cystathionine beta-synthase-like isoform X1 [Pecten maximus];cystathionine beta-synthase-like isoform X1 [Mizuhopecten yessoensis] CBS domain;CBS domain profile.;CBS_like;CBS_pair_CBS;cysta_beta: cystathionine beta-synthase;Cysteine synthase/cystathionine beta-synthase P-phosphate attachment …	0.16	0.999735	High	2	2	2	524	58.1	-0.673463
mRNA.chromosome_15.2095.1	-- sushi, von Willebrand factor type A, EGF and pentraxin domain-containing protein 1 isoform X2 [Octopus vulgaris];sushi, von Willebrand factor type A, EGF and pentraxin domain-containing protein 1 isoform X1 [Octopus vulgaris] Sushi/CCP/SCR domain profi	-0.18	0.999735	High	2	24	2	171	18.5	-0.666576
mRNA.chromosome_1.1565.1	K03927 CES2; carboxylesterase 2; uncharacterized protein LOC117341889 [Pecten maximus];CEL [Mytilus coruscus] Carboxylesterase family;Carboxylesterases type-B serine active site.;Carboxylesterases type-B signature 2.;	-0.3	0.999735	High	3	5	3	204	22.4	-0.657445
mRNA.chromosome_13.1698.1	K06756 NRCAM; neuronal cell adhesion molecule;K06756 NRCAM; neuronal cell adhesion molecule; hypothetical protein C0Q70_15524 [Pomacea canaliculata];neuroglian isoform X1 [Crassostrea gigas];neuroglian isoform X2 [Crassostrea gigas] Ig;Ig-like domain profile.;Immunoglobulin domain;	0.04	NA	High	2	6	2	205	23.2	-0.655172
mRNA.chromosome_17.1408.1	-- PDZ and LIM domain protein 1-like [Crassostrea virginica];PDZ and LIM domain protein 1 [Crassostrea gigas] PDZ domain;PDZ domain profile.;PDZ_signaling;	-2.96	0.423223	High	6	58	6	108	11.8	-0.650635
mRNA.chromosome_5.1049.1	-- uncharacterized protein LOC110464811 isoform X5 [Mizuhopecten yessoensis];uncharacterized protein LOC117329022 isoform X3 [Pecten maximus];uncharacterized protein LOC117329022 isoform X4 [Pecten maximus] --	-0.07	NA	Low	1	2	1	275	31.2	-0.646112
mRNA.chromosome_6.1465.1	-- endo-1,3-beta-D-glucanase [Tapes literata];beta-1,3-glucanase [Pseudocardium sachalinense];endo-1,3-beta-D-glucanase [Littorina sitkana] GH16_CCF;Glycosyl hydrolases family 16;Glycosyl hydrolases family 16 (GH16) domain profile.;	0.04	NA	Medium	1	1	1	444	49.8	-0.646112
mRNA.chromosome_4.2185.1	K03127 TAF13; transcription initiation factor TFIID subunit 13; hypothetical protein OCBIM_22025109mg [Octopus bimaculoides];transcription initiation factor TFIID subunit 13 isoform X1 [Octopus vulgaris];PREDICTED: transcription initiation factor TFIID subunit 13-like [Octopus bimaculoides] TAF13;Transcription initiation factor IID, 18kD subunit;	-0.02	0.999735	Low	1	4	1	123	14.5	-0.643856
mRNA.chromosome_3.979.1	K11427 DOT1L, DOT1; histone-lysine N-methyltransferase, H3 lysine-79 specific; DOT1L [Mytilus coruscus];histone-lysine N-methyltransferase, H3 lysine-79 specific-like isoform X3 [Mizuhopecten yessoensis];histone-lysine N-methyltransferase, H3 lysine-79 specific-like isoform X4 [Mizuhopecten yessoensis] Histone-lysine N-methyltransferase DOT1 (EC 2.1.1.43) domain profile.;Histone methylation prote…	2.31	NA	Low	1	13	1	500	56.4	-0.641604
mRNA.chromosome_8.790.2	K00698 CHS1; chitin synthase; chitin synthase [Hyriopsis cumingii];chitin synthase [Pinctada fucata] 7tmC_GABA-B-like;Chitin synthase;Chitin_synth_C;Myosin head (motor domain);Myosin heavy chain signature;Myosin motor domain profile.;MYSc_Myo36;	6.29	6.85e-08	Low	1	15	1	2343	270.7	-0.628162
mRNA.chromosome_18.1632.1	-- microfibril-associated glycoprotein 4 [Lingula anatina];microfibril-associated glycoprotein 4-like [Lingula anatina] Fibrinogen beta and gamma chains, C-terminal globular domain;Fibrinogen C-terminal domain profile.;Fibrinogen C-terminal domain signatu	-0.68	NA	High	6	105	4	189	21.6	-0.625934
mRNA.chromosome_5.2525.1	K01887 RARS, argS; arginyl-tRNA synthetase; arginine--tRNA ligase, cytoplasmic-like [Crassostrea virginica];arginine--tRNA ligase, cytoplasmic-like [Crassostrea virginica] Aminoacyl-transfer RNA synthetases class-I signature.;Arginyl tRNA synthetase N terminal domain;Arginyl-tRNA synthetase signature;ArgRS_core;tRNA synthetases class I (R);	0.16	0.999735	High	1	2	1	450	50.9	-0.621488
mRNA.chromosome_14.910.1	-- galaxin-2 [Lingula anatina];galaxin-like [Dendronephthya gigantea];galaxin-like [Dendronephthya gigantea] --	-0.25	0.999735	High	1	1	1	177	19.2	-0.621488
mRNA.chromosome_15.468.1	-- RP-S18e [Mytilus coruscus] 30S ribosomal protein S13 [rpsM].;Ribosomal protein S13 family profile.;Ribosomal protein S13/S18;Ribosomal protein S13 signature.;	-1.11	0.247225	High	2	22	2	152	17.7	-0.614845
mRNA.chromosome_4.410.1	K09365 POU3F, OTF; POU domain transcription factor, class 3; POU domain class 3 transcription factor 4 [Pinctada fucata] 'Homeobox' domain profile.;'Homeobox' domain signature.;homeodomain;Homeodomain;Pou domain - N-terminal to homeobox domain;POU domain signature;POU-specific (POUs) domain profile.;POU-specific (POUs) domain signature 1.;POU-specific (POUs) domain signature 2.;	-0.51	NA	Low	1	1	1	460	50.2	-0.612637
mRNA.chromosome_1.2422.1	K17262 TBCB, CKAP1, ALF1; tubulin-folding cofactor B; tubulin-folding cofactor B-like [Pecten maximus];hypothetical protein CAPTEDRAFT_180954 [Capitella teleta] Ubiquitin-like domain;Ubl_TBCB;	0.24	0.979564	High	1	1	1	97	11.2	-0.610433
mRNA.chromosome_16.1730.1	-- hypothetical protein BSL78_06520 [Apostichopus japonicus];hypothetical protein BSL78_21436 [Apostichopus japonicus];hypothetical protein BSL78_23811 [Apostichopus japonicus] Reverse transcriptase (RNA-dependent DNA polymerase);Reverse transcriptase (RT	-0.62	0.999735	Low	1	7	1	271	31.7	-0.610433
mRNA.chromosome_7.1997.1	K07304 msrA; peptide-methionine (S)-S-oxide reductase; mitochondrial peptide methionine sulfoxide reductase isoform 1 [Phallusia mammillata];hypothetical protein C0Q70_02870 [Pomacea canaliculata] Peptide methionine sulfoxide reductase;	-2.12	NA	High	2	15	2	57	6.6	-0.610433
mRNA.chromosome_18.389.1	-- -- --	-0.43	0.960731	High	4	73	4	166	18.3	-0.608232
mRNA.chromosome_14.1504.1	-- endo-1,4-beta-glucanase [Corbicula japonica];endo-1,4-beta-glucanase [Corbicula japonica];endoglucanase-like [Crassostrea virginica] --	-1.04	NA	High	2	11	2	270	29.6	-0.606035
mRNA.chromosome_3.488.1	ND; Octopine dehydrogenase,Opine dehydrogenase,Tauropine dehydrogenase [Mytilus coruscus];Octopine dehydrogenase,Opine dehydrogenase,Tauropine dehydrogenase [Mytilus coruscus];Octopine dehydrogenase,Opine dehydrogenase,Tauropine dehydrogenase [Mytilus coruscus] NAD/NADP octopine/nopaline dehydrogenase, alpha-helical domain;Prokaryotic membrane lipoprotein lipid attachment site profile.;	-2.29	0.745741	High	7	10	7	403	44.8	-0.597278
mRNA.chromosome_1.2405.1	K10260 FBXW7, SEL10; F-box and WD-40 domain protein 7;K10646 TRAF7, RFWD1; E3 ubiquitin-protein ligase TRAF7; E3 ubiquitin-protein ligase TRAF7 isoform X1 [Octopus vulgaris];E3 ubiquitin-protein ligase TRAF7 isoform X2 [Octopus vulgaris];E3 ubiquitin-protein ligase TRAF7 isoform X3 [Octopus vulgaris] G protein beta WD-40 repeat signature;mRING-HC-C3HC3D_TRAF7;RING-type zinc-finger;TRAF-type zinc …	-0.02	0.999735	Low	1	1	1	559	62.6	-0.595097
mRNA.chromosome_17.1844.1	-- -- Ig;Ig-like domain profile.;Immunoglobulin I-set domain;	1.05	NA	High	21	131	21	486	53.2	-0.586406
mRNA.chromosome_13.697.2	K02882 RP-L18Ae, RPL18A; large subunit ribosomal protein L18Ae; 60S ribosomal protein L18a-like [Pecten maximus];RP-L18Ae [Mytilus coruscus] 50S ribosomal protein L18Ae [rpl18a].;Ribosomal proteins 50S-L18Ae/60S-L20/60S-L18A;	-0.91	0.169987	Low	1	1	1	174	20.7	-0.58208
mRNA.chromosome_3.2731.1	-- -- --	-0.9	0.809925	High	1	1	1	170	19.4	-0.579922
mRNA.chromosome_19.2794.1	-- pyruvate kinase PKM-like isoform X7 [Crassostrea virginica];pyruvate kinase PKM-like isoform X5 [Crassostrea virginica] Pyruvate_Kinase;Pyruvate kinase active site signature.;Pyruvate kinase, alpha/beta domain;Pyruvate kinase, barrel domain;Pyruvate ki	0	0.999735	High	13	56	13	573	62.9	-0.579922
mRNA.chromosome_16.1420.1	-- Synthetic FSAH2K [synthetic construct];lentiavidin1 [Lentinula edodes] Avidin family;Avidin-like domain profile.;	0.28	0.999735	High	4	17	4	151	16.6	-0.577767
mRNA.chromosome_12.763.1	ND; complement C1q-like protein 2 [Esox lucius];unnamed protein product [Oncorhynchus mykiss] C1q domain;C1q domain profile.;Complement C1Q domain signature;	0.06	0.999735	High	7	67	4	258	28.5	-0.571322
mRNA.chromosome_19.97.1	-- putative RNA-directed DNA polymerase from transposon BS [Exaiptasia diaphana];putative RNA-directed DNA polymerase from transposon BS [Exaiptasia diaphana];putative RNA-directed DNA polymerase from transposon BS [Exaiptasia diaphana] C.elegans hypothet	-0.17	0.999735	Low	1	1	1	265	30.9	-0.56918
mRNA.chromosome_1.898.1	K01895 ACSS, acs; acetyl-CoA synthetase; Acetyl-coenzyme A synthetase 2-like, mitochondrial [Mizuhopecten yessoensis];acetyl-coenzyme A synthetase 2-like, mitochondrial [Mizuhopecten yessoensis];acetyl-coenzyme A synthetase 2-like, mitochondrial [Crassostrea gigas] Ac_CoA_lig_AcsA: acetate--CoA ligase;Acetyl-coenzyme A synthetase N-terminus;ACS;AMP-binding enzyme;AMP-binding enzyme C-terminal dom…	-0.03	0.999735	High	1	6	1	642	71.9	-0.564905
mRNA.chromosome_5.3255.1	K09542 CRYAB; crystallin, alpha B; heat shock protein 22 isoform 2 [Ruditapes philippinarum];heat shock protein 22 isoform 1 [Ruditapes philippinarum];heat shock protein 20 [Meretrix meretrix] Alpha crystallin signature;Hsp20/alpha crystallin family;metazoan_ACD;Small heat shock protein (sHSP) domain profile.;	-0.05	0.999735	High	10	90	7	194	23.2	-0.562772
mRNA.chromosome_6.392.1	K18626 TCHH; trichohyalin; Exodeoxyribonuclease III [Bathymodiolus brooksi thiotrophic gill symbiont];reverse transcriptase family protein, partial [Bathymodiolus brooksi thiotrophic gill symbiont] Reverse transcriptase (RNA-dependent DNA polymerase);Reverse transcriptase (RT) catalytic domain profile.;RT_nLTR_like;	0.08	0.999735	Low	1	1	1	663	78	-0.560643
mRNA.chromosome_9.582.2	K17285 SELENBP1; selenium-binding protein 1; selenium binding protein [Sinonovacula constricta];selenium-binding protein 1-A-like isoform X2 [Mizuhopecten yessoensis];Selenium-binding protein 1-A [Mizuhopecten yessoensis] 56kDa selenium binding protein (SBP56);	-1.04	0.458955	High	2	19	2	289	32.5	-0.558517
mRNA.chromosome_3.2848.1	K10839 RAD23, HR23; UV excision repair protein RAD23; RAD23 [Mytilus coruscus];UV excision repair protein RAD23 homolog B-like [Crassostrea virginica];UV excision repair protein RAD23 homolog B-like [Crassostrea virginica] DNA repair protein Rad23 signature;rad23: UV excision repair protein Rad23;UBA1_Rad23_like;UBA2_Rad23;UBA/TS-N domain;Ubiquitin-associated domain (UBA) profile.;XPC-binding dom…	0.33	0.818251	High	3	9	3	267	27.8	-0.558517
mRNA.chromosome_1.1997.3	K01277 DPP3; dipeptidyl-peptidase III; hypothetical protein C0Q70_13082 [Pomacea canaliculata] Peptidase family M49;	0.55	0.661301	High	4	4	4	731	81.9	-0.556393
mRNA.chromosome_4.2871.1	-- unnamed protein product [Mytilus coruscus];unnamed protein product [Mytilus coruscus];MACPF domain-containing protein 5 [Mytilus galloprovincialis] MAC/Perforin domain;Membrane attack complex/perforin (MACPF) domain profile.;Membrane attack complex/per	-0.57	0.88065	Low	1	1	1	587	65.2	-0.547932
mRNA.chromosome_7.1449.1	K05759 PFN; profilin; PREDICTED: profilin-1A-like [Saccoglossus kowalevskii] Profilin;	0.26	0.977423	High	6	70	6	129	13.8	-0.54372
mRNA.chromosome_1.56.1	K01759 GLO1, gloA; lactoylglutathione lyase; PREDICTED: lactoylglutathione lyase [Callorhinchus milii];Lactoylglutathione lyase [Ophiophagus hannah];lactoylglutathione lyase [Protobothrops mucrosquamatus] GlxI_Zn;Glyoxalase/Bleomycin resistance protein/Dioxygenase superfamily;Glyoxalase I signature 1.;glyox_I: lactoylglutathione lyase;Vicinal oxygen chelate (VOC) domain profile.;	0	0.999735	High	7	53	7	191	22.3	-0.54372
mRNA.chromosome_19.787.2	-- phosphoenolpyruvate carboxykinase, cytosolic [GTP]-like isoform X1 [Mizuhopecten yessoensis] PEPCK_GTP;Phosphoenolpyruvate carboxykinase C-terminal P-loop domain;Phosphoenolpyruvate carboxykinase [GTP] [pckG].;Phosphoenolpyruvate carboxykinase (GTP) si	-0.09	0.999735	High	9	69	4	654	72.8	-0.54372
mRNA.chromosome_14.646.1	-- hypothetical protein EGW08_003480 [Elysia chlorotica] Orn/DAP/Arg decarboxylases family 2 pyridoxal-P attachment site.;Orn/DAP/Arg decarboxylases family 2 signature 2.;Ornithine decarboxylase signature;Ornithine/diaminopimelate/arginine (ODA) decarboxy	-0.96	0.999735	Low	1	17	1	272	30.6	-0.541618
mRNA.chromosome_7.1305.1	-- -- --	7.42	1.35e-05	High	6	6	6	324	35.3	-0.53952
mRNA.chromosome_5.517.1	K01204 NAGA; alpha-N-acetylgalactosaminidase; alpha-N-acetylgalactosaminidase-like [Pecten maximus] Alpha galactosidase A;Alpha galactosidase A C-terminal beta sandwich domain;Alpha-galactosidase signature.;GH27;Glycosyl hydrolase family 27 signature;	-0.45	0.618681	Medium	1	1	1	408	45.6	-0.53952
mRNA.chromosome_12.1058.2	K18723 GLE1; nucleoporin GLE1; nucleoporin GLE1 [Crassostrea gigas] GLE1-like protein;	0.44	0.888301	Low	1	23	1	701	79.5	-0.535332
mRNA.chromosome_12.767.1	ND; C1q domain-containing protein DC25, partial [Archivesica packardana];C1q domain-containing protein DC26, partial [Archivesica packardana];C1q domain-containing protein DC15, partial [Archivesica packardana] C1q domain;C1q domain profile.;Complement C1Q domain signature;	0	0.999735	High	4	24	3	270	30	-0.535332
mRNA.chromosome_19.1537.2	-- aminopeptidase N-like isoform X2 [Crassostrea virginica] ERAP1-like C-terminal domain;M1_APN-Q_like;Membrane alanyl dipeptidase (M1) family signature;Peptidase family M1 domain;Peptidase M1 N-terminal domain;	-0.54	0.999735	Low	1	2	1	799	89.7	-0.535332
mRNA.chromosome_13.1609.1	K18655 DDX19, DBP5; ATP-dependent RNA helicase DDX19/DBP5; protein DD3-3 [Lingula anatina];hypothetical protein C0Q70_15400 [Pomacea canaliculata];protein DD3-3-like [Lingula anatina] --	0.05	0.999735	Low	1	1	1	603	68.9	-0.533242
mRNA.chromosome_18.208.5	-- -- PKD;Polycystic kidney disease (PKD) domain profile.;von Willebrand factor type A domain;Von Willebrand factor type A domain signature;vWA_collagen;VWFA domain profile.;vWFA_subfamily_ECM;	0.36	0.986776	High	16	26	16	2551	280.6	-0.531156
mRNA.chromosome_10.732.1	K04628 CGT, UGT8; 2-hydroxyacylsphingosine 1-beta-galactosyltransferase; hypothetical protein [Candidatus Thiodubiliella endoseptemdiera];uncharacterized protein LOC117680974 [Crassostrea gigas] --	-0.16	0.999735	Low	1	5	1	90	10.6	-0.531156
mRNA.contig_2790.5.1	-- sialic acid binding lectin [Solen grandis];sialic acid-binding lectin [Ruditapes philippinarum];hypothetical protein AM593_00724, partial [Mytilus galloprovincialis] C1q domain;C1q domain profile.;Complement C1Q domain signature;	-1.04	NA	High	9	129	2	261	29.5	-0.531156
mRNA.chromosome_13.1989.1	K11407 HDAC6; histone deacetylase 6;K11834 USP44_49; ubiquitin carboxyl-terminal hydrolase 44/49; histone deacetylase 6 [Boleophthalmus pectinirostris];Hdac6 protein, partial [Danio rerio] Zinc finger UBP-type profile.;Zn-finger in ubiquitin-hydrolases and other protein;	0.55	0.820967	High	1	3	1	92	10.6	-0.529073
mRNA.chromosome_15.1814.1	-- hemicentin-1 isoform X1 [Crassostrea gigas];hemicentin-1 isoform X2 [Crassostrea gigas];hemicentin-1 isoform X3 [Crassostrea gigas] Thrombospondin type 1 domain;Thrombospondin type 1 repeat signature;Thrombospondin type-1 (TSP1) repeat profile.;	-0.77	NA	High	1	8	1	100	11	-0.529073
mRNA.chromosome_8.1591.1	-- universal stress protein Slr1101 [Crassostrea gigas] Universal stress protein family;Universal stress protein signature;USP_Like;	-0.53	0.449649	High	8	26	8	164	18.3	-0.524915
mRNA.contig_3254.1.1	-- sialic acid-binding lectin [Ruditapes philippinarum];complement C1q-like protein 3 [Ruditapes philippinarum];cerebellin-3-like [Crassostrea virginica] C1q domain;C1q domain profile.;Protein of unknown function (DUF1640);	-1.04	0.999735	High	3	22	3	258	28.6	-0.524915
mRNA.chromosome_15.2250.1	-- PSMB1 [Mytilus coruscus] proteasome_beta_type_1;Proteasome beta-type subunit profile.;Proteasome beta-type subunits signature.;Proteasome subunit;	-0.32	0.819037	High	2	4	2	233	25.9	-0.520769
mRNA.chromosome_2.2933.1	K10352 MYH; myosin heavy chain; myosin heavy chain, non-muscle-like isoform X2 [Pecten maximus];myosin heavy chain, non-muscle-like isoform X3 [Pecten maximus];myosin heavy chain, non-muscle-like isoform X4 [Pecten maximus] IQ motif profile.;Myosin head (motor domain);Myosin heavy chain signature;Myosin motor domain profile.;Myosin N-terminal SH3-like domain;Myosin N-terminal SH3-like domain prof…	0.67	0.444583	High	89	610	89	1929	224.2	-0.518701
mRNA.chromosome_12.518.1	K00306 PIPOX; sarcosine oxidase / L-pipecolate oxidase; -- FAD dependent oxidoreductase;	-0.69	0.891548	High	6	8	6	385	43.1	-0.512514
mRNA.chromosome_3.927.1	K08057 CALR; calreticulin; calreticulin-like [Lingula anatina];hypothetical protein EGW08_020263 [Elysia chlorotica];PREDICTED: calreticulin-like [Biomphalaria glabrata] Calreticulin family;Calreticulin family repeated motif signature.;Calreticulin family signature 1.;Calreticulin family signature 2.;Calreticulin signature;	-0.24	0.983531	High	17	59	17	406	46.9	-0.512514
mRNA.chromosome_13.1219.3	K10364 CAPZA; capping protein (actin filament) muscle Z-line, alpha; F-actin-capping protein subunit alpha-2-like [Lingula anatina];F-actin-capping protein subunit alpha-like [Pecten maximus];F-actin-capping protein subunit alpha-like [Mizuhopecten yessoensis] F-actin capping protein alpha subunit;F-actin capping protein alpha subunit signature;F-actin capping protein alpha subunit signature 1.;F…	-0.14	0.987485	High	7	26	7	286	32.6	-0.512514
mRNA.chromosome_17.1417.1	-- PREDICTED: acetylcholine receptor subunit alpha-like 1 [Diuraphis noxia] LGIC_ECD_cation;Neurotransmitter-gated ion-channel ligand binding domain;	-0.15	0.999735	High	10	167	10	261	30.2	-0.512514
mRNA.chromosome_6.2323.1	K00544 BHMT; betaine-homocysteine S-methyltransferase; PREDICTED: betaine--homocysteine S-methyltransferase 1-like [Biomphalaria glabrata];betaine--homocysteine S-methyltransferase 1 [Aplysia californica] Homocysteine-binding domain profile.;Homocysteine S-methyltransferase;	-1.93	NA	High	7	14	4	300	33	-0.512514
mRNA.chromosome_12.726.1	K05692 ACTB_G1; actin beta/gamma 1; actin-2 [Crassostrea gigas];beta-actin [Crassostrea ariakensis] Actin;Actins and actin-related proteins signature.;Actin signature;Actins signature 2.;NBD_sugar-kinase_HSP70_actin;	-1.08	0.529325	High	10	599	3	377	41.8	-0.510457
mRNA.chromosome_3.578.1	K13412 CPK; calcium-dependent protein kinase; -- EFh;EF-hand calcium-binding domain.;EF-hand calcium-binding domain profile.;EF-hand domain pair;	0.15	0.999735	High	6	16	6	206	23.6	-0.510457
mRNA.chromosome_9.865.1	K01557 FAHD1; acylpyruvate hydrolase; fumarylacetoacetate hydrolase domain-containing protein 2 [Crassostrea gigas];Fumarylacetoacetate hydrolase domain-containing protein 2,Homoprotocatechuate catabolism bifunctional isomerase/decarboxylase,Probable acylpyruvase FAHD1, mitochondrial,Acylpyruvase FAHD1, mitochondrial,Fumarylacetoacetate hydrolase domain-containing protein 2A,Uncharacterized prote…	-0.24	0.999735	High	7	7	7	288	31.9	-0.510457
mRNA.chromosome_11.561.1	-- sarcoplasmic calcium-binding protein [Meretrix lusoria];sarcoplasmic calcium binding protein [Ruditapes philippinarum];sarcoplasmic calsium binding protein [Pseudocardium sybillae] EF-hand calcium-binding domain profile.;	-0.41	0.999735	High	10	26	8	182	21.5	-0.508403
mRNA.chromosome_17.1037.1	-- complement C1q-like protein 2 [Ruditapes philippinarum];Complement C1q-like protein 4 [Mizuhopecten yessoensis];cerebellin-2-like [Mizuhopecten yessoensis] C1q domain;C1q domain profile.;Complement C1Q domain signature;	-0.78	0.774033	Medium	1	3	1	249	27.1	-0.500218
mRNA.chromosome_14.1335.2	-- 6-phosphogluconate dehydrogenase, decarboxylating-like [Crassostrea virginica];PGD [Mytilus coruscus];6-phosphogluconate dehydrogenase, decarboxylating [Crassostrea gigas] 6-phosphogluconate dehydrogenase, C-terminal domain;6-phosphogluconate dehydroge	0.1	0.999735	High	6	18	6	484	53.4	-0.500218
mRNA.contig_2901.1.1	-- DPY30 domain-containing protein 1 [Crassostrea gigas];DPY30 domain-containing protein 1-like [Crassostrea virginica] Dpy-30 motif;	0.41	0.999735	Low	1	2	1	127	15.1	-0.498179
mRNA.chromosome_5.2500.1	-- von Willebrand factor A domain-containing protein 3B-like isoform X2 [Mizuhopecten yessoensis];von Willebrand factor A domain-containing protein 3B-like isoform X6 [Crassostrea virginica] von Willebrand factor type A domain;VWFA domain profile.;	-0.93	NA	Low	1	5	1	854	97.6	-0.496142
mRNA.chromosome_16.1389.1	-- 60S ribosomal protein L30 [Mizuhopecten yessoensis];ribosomal protein L30 [Argopecten irradians];60S ribosomal protein L30 isoform X1 [Limulus polyphemus] 50S ribosomal protein L30e [rpl30e].;Ribosomal protein L30e signature 1.;Ribosomal protein L30e s	-1.13	0.121925	High	2	3	2	108	11.9	-0.494109
mRNA.chromosome_13.603.4	K09487 HSP90B, TRA1; heat shock protein 90kDa beta; uncharacterized protein LOC115210206 [Octopus vulgaris];hypothetical protein EGW08_015954 [Elysia chlorotica];PREDICTED: LOW QUALITY PROTEIN: mesocentin-like [Biomphalaria glabrata] 90kDa heat shock protein signature;Chaperone protein HtpG [htpG].;HATPase_Hsp90-like;Heat shock hsp90 proteins family signature.;Histidine kinase-, DNA gyrase B-, an…	0.2	0.999735	High	6	9	6	2409	265	-0.494109
mRNA.chromosome_10.1738.2	K02183 CALM; calmodulin; hypothetical protein C0Q70_04239 [Pomacea canaliculata];probable calcium-binding protein CML34 [Aplysia californica] EFh;EF hand;EF-hand calcium-binding domain.;EF-hand calcium-binding domain profile.;EF-hand domain pair;	-4.67	0.00355823	High	8	45	8	176	20.1	-0.483985
mRNA.chromosome_13.2124.1	K10580 UBE2N, BLU, UBC13; ubiquitin-conjugating enzyme E2 N; ubiquitin-conjugating enzyme E2 N [Lingula anatina];ubiquitin-conjugating enzyme E2 N [Crassostrea virginica];PREDICTED: ubiquitin-conjugating enzyme E2 N-like [Saccoglossus kowalevskii] UBCc;Ubiquitin-conjugating enzyme;Ubiquitin-conjugating enzymes family profile.;	-0.33	0.772364	High	1	5	1	154	17.5	-0.479955
mRNA.chromosome_5.3139.1	ND; C1q domain-containing protein DC5, partial [Archivesica packardana];C1q domain-containing protein DC6, partial [Archivesica packardana];C1q domain-containing protein DC4, partial [Archivesica packardana] C1q domain;C1q domain profile.;	0.4	NA	High	1	19	1	103	11.6	-0.479955
mRNA.chromosome_6.2882.1	K20050 LRP3_10_12; low-density lipoprotein receptor-related protein 3/10/12; uncharacterized protein LOC105346505 [Crassostrea gigas];uncharacterized protein LOC111132209 [Crassostrea virginica];uncharacterized protein LOC111136436 [Crassostrea virginica] CUB domain profile.;LDLa;LDL-receptor class A (LDLRA) domain profile.;LDL-receptor class A (LDLRA) domain signature.;Low-density lipoprotein re…	-0.6	0.450339	High	3	15	3	258	28.8	-0.477944
mRNA.chromosome_19.2986.2	-- cathepsin L [Riptortus pedestris];PREDICTED: cathepsin L [Stomoxys calcitrans];cathepsin l [Anopheles darlingi] Eukaryotic thiol (cysteine) proteases cysteine active site.;Eukaryotic thiol (cysteine) proteases histidine active site.;Papain cysteine pro	0.17	0.999735	High	6	22	3	204	22.2	-0.477944
mRNA.chromosome_2.2596.1	K10352 MYH; myosin heavy chain;K17751 MYH6_7; myosin heavy chain 6/7; myosin heavy chain, striated muscle isoform X9 [Pecten maximus];myosin heavy chain, striated muscle isoform X1 [Pecten maximus] IQ calmodulin-binding motif;IQ motif profile.;Myosin head (motor domain);Myosin heavy chain signature;Myosin motor domain profile.;Myosin tail;	-2.78	0.167367	High	41	413	3	1593	183.1	-0.473931
mRNA.chromosome_5.3114.1	ND; C1q domain-containing protein DC5, partial [Archivesica packardana];C1q domain-containing protein DC6, partial [Archivesica packardana];C1q domain-containing protein DC4, partial [Archivesica packardana] C1q domain;C1q domain profile.;	-2.11	0.772364	High	2	10	2	105	11.7	-0.473931
mRNA.chromosome_13.458.1	-- hypothetical protein BOV88_13545 [Solemya velum gill symbiont] --	-0.18	NA	Low	1	22	1	103	11.7	-0.469929
mRNA.chromosome_10.301.2	K00006 GPD1; glycerol-3-phosphate dehydrogenase (NAD+); GPD1 [Mytilus coruscus];glycerol-3-phosphate dehydrogenase [NAD(+)], cytoplasmic-like isoform X2 [Pomacea canaliculata] glycerol3P_DH: glycerol-3-phosphate dehydrogenase (NAD(+));NAD-dependent glycerol-3-phosphate dehydrogenase C-terminus;NAD-dependent glycerol-3-phosphate dehydrogenase N-terminus;NAD-dependent glycerol-3-phosphate dehydroge…	0.19	0.999735	High	5	6	4	351	38.7	-0.467932
mRNA.chromosome_5.3017.1	K02940 RP-L9e, RPL9; large subunit ribosomal protein L9e; 60S ribosomal protein L9 [Crassostrea gigas] Ribosomal protein L6;Ribosomal protein L6 signature 2.;	-0.73	0.308963	High	1	1	1	240	27.1	-0.465938
mRNA.chromosome_13.72.1	-- -- Hexamethylene bis-acetamide-inducible protein;	-0.59	0.659021	Low	1	6	1	238	27.9	-0.463947
mRNA.contig_2300.1.1	-- complement C1q-like protein 2 [Ruditapes philippinarum];Complement C1q-like protein 4 [Mizuhopecten yessoensis];Complement C1q-like protein 4 [Mizuhopecten yessoensis] C1q domain;C1q domain profile.;Complement C1Q domain signature;	-0.64	0.884852	High	3	18	2	94	9.9	-0.463947
mRNA.chromosome_11.1902.1	K17744 GalDH; L-galactose dehydrogenase; 1-deoxyxylulose-5-phosphate synthase YajO [Crassostrea gigas];uncharacterized protein LOC111113405 [Crassostrea virginica];1-deoxyxylulose-5-phosphate synthase YajO-like [Pecten maximus] Aldo/keto reductase family;Aldo-keto reductase signature;Aldo_ket_red;	-0.22	0.999735	High	12	16	12	338	37.5	-0.463947
mRNA.chromosome_19.96.1	-- guanine nucleotide-binding protein G(q) subunit alpha [Leptochiton asellus] G-protein alpha subunit;G protein alpha subunit group Q signature;	-0.51	0.951661	Low	1	3	1	100	11.7	-0.461959
mRNA.contig_1651.2.1	-- protein DJ-1-like [Crassostrea virginica] DJ-1/PfpI family;GATase1_DJ-1;not_thiJ: DJ-1 family protein;	-0.82	0.853408	High	9	24	9	185	19.2	-0.459973
mRNA.chromosome_11.199.1	K10527 MFP2; enoyl-CoA hydratase/3-hydroxyacyl-CoA dehydrogenase; peroxisomal bifunctional enzyme-like [Pecten maximus];peroxisomal bifunctional enzyme-like [Crassostrea gigas];EHHADH [Mytilus coruscus] 3-hydroxyacyl-CoA dehydrogenase, C-terminal domain;3-hydroxyacyl-CoA dehydrogenase, NAD binding domain;3-hydroxyacyl-CoA dehydrogenase signature.;crotonase-like;Enoyl-CoA hydratase/isomerase;Enoyl…	-0.19	0.999735	High	3	3	3	592	65.5	-0.459973
mRNA.chromosome_7.922.1	K08834 MYO3, DFNB30; myosin III; hypothetical protein EGW08_022810 [Elysia chlorotica];hypothetical protein EGW08_019735 [Elysia chlorotica];PREDICTED: uncharacterized protein LOC106811605 [Priapulus caudatus] L1-EN;	1.14	NA	Low	1	29	1	349	38.9	-0.456009
mRNA.chromosome_1.3243.5	K19326 SYNE1; nesprin-1; Nesprin-1 [Mizuhopecten yessoensis];nesprin-1-like isoform X2 [Mizuhopecten yessoensis];nesprin-1-like isoform X3 [Mizuhopecten yessoensis] KASH domain profile.;Nuclear envelope localisation domain;SPEC;Spectrin repeat;	0.4	0.950589	Low	1	1	1	5827	673	-0.452057
mRNA.chromosome_9.1558.1	K00844 HK; hexokinase; hexokinase type 2-like isoform X1 [Crassostrea virginica];hexokinase [Crassostrea angulata];hexokinase type 2-like isoform X2 [Mizuhopecten yessoensis] Hexokinase;Hexokinase domain profile.;Hexokinase domain signature.;Hexokinase family signature;NBD_sugar-kinase_HSP70_actin;	0.33	0.987539	High	2	2	2	512	57.4	-0.452057
mRNA.chromosome_10.1082.1	-- uncharacterized protein LOC110455182 isoform X1 [Mizuhopecten yessoensis] --	-0.07	0.999735	Low	1	3	1	310	35.4	-0.452057
mRNA.chromosome_16.2021.1	-- adenylyl cyclase-associated protein 1-like isoform X4 [Crassostrea virginica];adenylyl cyclase-associated protein 1-like isoform X3 [Crassostrea virginica];adenylyl cyclase-associated protein 1-like isoform X2 [Crassostrea virginica] Adenylate cyclase	0.44	0.647023	High	7	18	7	193	21.1	-0.450084
mRNA.chromosome_4.668.1	K02150 ATPeV1E, ATP6E; V-type H+-transporting ATPase subunit E; V-type proton ATPase subunit E [Crassostrea gigas];V-type proton ATPase subunit E-like [Crassostrea gigas] ATP synthase (E/31 kDa) subunit;V-type proton ATPase subunit E [atpE].;	0.27	0.899467	High	3	11	3	228	26.5	-0.446148
mRNA.chromosome_12.132.1	-- cathepsin K [Meretrix petechialis] Papain cysteine protease (C1) family signature;Papain family cysteine protease;Peptidase_C1A;	-0.44	0.987539	High	13	358	13	340	38.7	-0.446148
mRNA.chromosome_13.2451.1	K05768 GSN; gelsolin; -- Gelsolin family signature;Gelsolin repeat;gelsolin_S1_like;gelsolin_S2_like;	-0.14	0.999735	High	22	207	22	369	42	-0.446148
mRNA.chromosome_18.56.1	-- uncharacterized protein LOC111102491 isoform X1 [Crassostrea virginica];uncharacterized protein LOC111102491 isoform X1 [Crassostrea virginica];uncharacterized protein LOC111102491 isoform X2 [Crassostrea virginica] Fibronectin type III domain;Fibronec	0.24	0.999735	High	2	2	1	1220	138.2	-0.446148
mRNA.chromosome_18.1498.1	-- zinc metalloproteinase-disintegrin-like batroxstatin-3 isoform X2 [Crassostrea virginica];zinc metalloproteinase-disintegrin-like berythractivase isoform X1 [Crassostrea virginica] ADAM cysteine-rich domain;ADAM type metalloprotease domain profile.;Met	5.56	3.1e-05	Low	1	1	1	829	93.8	-0.444184
mRNA.chromosome_10.1048.1	K03283 HSPA1_8; heat shock 70kDa protein 1/8;K03283 HSPA1_8; heat shock 70kDa protein 1/8; heat shock protein 70 [Ruditapes philippinarum];heat shock protein 70 [Corbicula fluminea] 70kDa heat shock protein signature;Heat shock hsp70 proteins family signature 1.;Heat shock hsp70 proteins family signature 2.;Heat shock hsp70 proteins family signature 3.;Hsp70 protein;HSPA1-2_6-8-like_NBD;	0.02	0.999735	High	24	174	19	654	71.3	-0.444184
mRNA.contig_5010.1.1	-- EF-hand calcium-binding domain-containing protein 5-like isoform X3 [Mizuhopecten yessoensis] EF-hand calcium-binding domain.;EF-hand calcium-binding domain profile.;GAF domain;	0.03	0.999735	Medium	1	33	1	686	79.1	-0.444184
mRNA.chromosome_11.2126.1	-- sarcoplasmic calcium-binding protein [Meretrix lusoria];sarcoplasmic calcium binding protein [Ruditapes philippinarum];sarcoplasmic calsium binding protein [Pseudocardium sybillae] EF-hand calcium-binding domain profile.;	0.71	NA	High	21	124	15	180	21.1	-0.444184
mRNA.chromosome_2.1991.1	K17455 FSCN1_2; fascin 1/2; fascin-like [Crassostrea virginica];fascin [Crassostrea gigas];protein singed [Octopus vulgaris] Fascin;Fascin domain;	0.34	0.919896	High	23	101	23	501	56.7	-0.440263
mRNA.chromosome_11.2267.2	K03131 TAF6; transcription initiation factor TFIID subunit 6; vitelline membrane outer layer protein 1, partial [Ruditapes philippinarum];unnamed protein product [Mytilus coruscus];Vitelline membrane outer layer protein 1,Vitelline membrane outer layer protein 1 homolog [Mytilus coruscus] Vitelline membrane outer layer protein I (VOMI);	-0.71	0.45934	High	9	46	2	261	29	-0.436354
mRNA.chromosome_7.139.1	ND; hypothetical protein CCH79_00010764 [Gambusia affinis];PREDICTED: complement C1q-like protein 4 isoform X1 [Austrofundulus limnaeus] C1q domain;C1q domain profile.;	0.3	0.999735	High	2	18	2	69	7.6	-0.436354
mRNA.chromosome_8.163.1	K00276 AOC3, AOC2, tynA; primary-amine oxidase; AOC1 [Mytilus coruscus];putative amine oxidase [copper-containing] [Crassostrea gigas];amine oxidase [copper-containing] [Mizuhopecten yessoensis] Amiloride-sensitive amine oxidase signature;Copper amine oxidase, enzyme domain;Copper amine oxidase, N2 domain;Copper amine oxidase topaquinone signature.;	-0.85	NA	High	5	5	5	833	96.1	-0.434403
mRNA.chromosome_5.1446.1	ND; C1q domain-containing protein DC24, partial [Archivesica packardana];C1q domain-containing protein DC23, partial [Archivesica packardana];sialic acid-binding lectin [Ruditapes philippinarum] C1q domain;C1q domain profile.;Complement C1Q domain signature;	-2.22	0.410776	High	5	13	5	195	22	-0.430509
mRNA.chromosome_3.1375.1	K06067 HDAC1_2; histone deacetylase 1/2; histone deacetylase 1 [Meretrix meretrix];histone deacetylase 1 [Sinonovacula constricta] Histone deacetylase domain;Histone deacetylase signature;Histone deacetylase superfamily signature;	0.27	0.999735	Low	1	2	1	528	60.2	-0.430509
mRNA.chromosome_11.2158.1	-- sarcoplasmic calcium binding protein [Ruditapes philippinarum];sarcoplasmic calcium-binding protein [Meretrix lusoria];sarcoplasmic calsium binding protein [Pseudocardium sybillae] EF-hand calcium-binding domain.;EF-hand calcium-binding domain profile.	-1.88	0.685752	High	15	118	15	247	28.3	-0.428566
mRNA.chromosome_11.2204.1	K03131 TAF6; transcription initiation factor TFIID subunit 6; vitelline membrane outer layer protein 1, partial [Ruditapes philippinarum];unnamed protein product [Mytilus coruscus];Vitelline membrane outer layer protein 1 homolog [Mytilus coruscus] Vitelline membrane outer layer protein I (VOMI);	-0.2	0.999735	High	8	38	1	184	20.3	-0.428566
mRNA.chromosome_17.1984.1	-- major egg antigen-like [Crassostrea virginica];PREDICTED: major egg antigen-like [Biomphalaria glabrata] Alpha crystallin signature;Hsp20/alpha crystallin family;metazoan_ACD;Small heat shock protein (sHSP) domain profile.;	0.31	0.999735	High	12	29	12	307	35.3	-0.426625
mRNA.chromosome_3.210.1	K14462 APOB; apolipoprotein B; LOW QUALITY PROTEIN: uncharacterized protein LOC111129625 [Crassostrea virginica];apolipophorins-like [Crassostrea virginica];hypothetical protein OCBIM_22019658mg, partial [Octopus bimaculoides] Domain of unknown function (DUF1943);Lipoprotein amino terminal region;	NA	NA	High	2	24	1	133	15.1	-0.426625
mRNA.chromosome_4.1780.1	K13247 CRYL1; L-gulonate 3-dehydrogenase; lambda-crystallin homolog [Crassostrea gigas];LOW QUALITY PROTEIN: lambda-crystallin homolog [Crassostrea virginica] 3-hydroxyacyl-CoA dehydrogenase, C-terminal domain;3-hydroxyacyl-CoA dehydrogenase, NAD binding domain;	-0.29	0.974023	High	5	12	5	316	35.5	-0.424688
mRNA.chromosome_18.257.1	-- Cardioacceleratory peptide receptor [Cryptotermes secundus];PREDICTED: uncharacterized protein LOC108666672 [Hyalella azteca];hypothetical protein L798_06780, partial [Zootermopsis nevadensis] 7tmA_NPSR;7 transmembrane receptor (rhodopsin family);G-pro	2.36	NA	Low	1	1	1	243	27.3	-0.422752
mRNA.chromosome_13.586.1	K14677 ACY1; aminoacylase; aminoacylase-1-like isoform X1 [Pecten maximus];PREDICTED: aminoacylase-1-like [Branchiostoma belcheri] Ac-peptdase-euk: N-acyl-L-amino-acid amidohydrolase;ArgE / dapE / ACY1 / CPG2 / yscS family signature 1.;M20_AcylaseI_like;Peptidase dimerisation domain;Peptidase family M20/M25/M40;	-0.49	0.999735	High	17	102	17	406	45.7	-0.42082
mRNA.chromosome_6.1613.1	ND; unnamed protein product [Mytilus coruscus];unnamed protein product [Mytilus coruscus];unnamed protein product [Mytilus coruscus] --	NA	NA	Low	1	3	1	81	9.4	-0.42082
mRNA.chromosome_13.2656.2	-- L-amino acid oxidase-like [Stylophora pistillata] Flavin containing amine oxidoreductase;	-0.3	0.952478	High	20	106	20	540	61.5	-0.41889
mRNA.chromosome_16.1232.5	-- uncharacterized protein LOC110462451 [Mizuhopecten yessoensis];uncharacterized protein LOC110454718 isoform X1 [Mizuhopecten yessoensis] Aldo/keto reductase family;Aldo-keto reductase signature;Aldo_ket_red;	0.21	0.999735	High	5	7	5	357	40.5	-0.415037
mRNA.chromosome_13.2768.1	-- uncharacterized protein LOC101845704 [Aplysia californica];uncharacterized protein LOC110465186 isoform X2 [Mizuhopecten yessoensis] --	0.94	NA	Low	1	8	1	260	29.1	-0.415037
mRNA.chromosome_10.1019.2	K08184 SLC16A7; MFS transporter, MCP family, solute carrier family 16 (monocarboxylic acid transporters), member 7; -- Major Facilitator Superfamily;MFS_MCT_SLC16;	-0.66	0.969515	Low	1	2	1	703	78.2	-0.411195
mRNA.chromosome_1.927.1	-- uncharacterized protein LOC117341107 isoform X2 [Pecten maximus];unnamed protein product [Mytilus coruscus] --	-1.77	0.319593	High	9	42	9	327	36	-0.409278
mRNA.contig_4256.4.1	-- PREDICTED: peptidoglycan-recognition protein SC2 [Megachile rotundata];peptidoglycan recognition protein 1 [Andrias davidianus] N-acetylmuramoyl-L-alanine amidase;PGRP;	-1.04	NA	Medium	1	2	1	187	20.9	-0.409278
mRNA.chromosome_11.1831.1	K07374 TUBA; tubulin alpha; hypothetical protein F2P81_011279 [Scophthalmus maximus];TUBA [Mytilus coruscus];Tubulin alpha-1A chain [Mizuhopecten yessoensis] alpha_tubulin;Alpha-tubulin signature;Tubulin C-terminal domain;Tubulin/FtsZ family, GTPase domain;Tubulin signature;Tubulin subunits alpha, beta, and gamma signature.;	-1.05	0.498993	High	17	214	1	451	50.1	-0.407364
mRNA.chromosome_8.2010.1	K03245 EIF3J; translation initiation factor 3 subunit J; eukaryotic translation initiation factor 3 subunit j, partial [Ostrea edulis];eukaryotic translation initiation factor 3 subunit J-A-like [Crassostrea virginica];eukaryotic translation initiation factor 3 subunit J-A [Crassostrea gigas] Translation initiation factor eIF3 subunit;	-0.29	0.852711	Medium	1	2	1	111	13.1	-0.407364
mRNA.chromosome_6.43.1	ND; hypothetical protein [Scyliorhinus torazame];deoxynucleoside triphosphate triphosphohydrolase SAMHD1-like isoform X2 [Seriola dumerili];PREDICTED: deoxynucleoside triphosphate triphosphohydrolase SAMHD1 [Ochotona princeps] HDc;HD domain;	0.03	0.999735	Low	1	2	1	177	20.6	-0.407364
mRNA.chromosome_1.1360.1	K10104 FCN; ficolin;K10104 FCN; ficolin; PREDICTED: ficolin-1-like [Amphimedon queenslandica];microfibril-associated glycoprotein 4-like [Lingula anatina] Fibrinogen beta and gamma chains, C-terminal globular domain;Fibrinogen C-terminal domain profile.;FReD;	0.04	NA	Medium	1	27	1	180	20.4	-0.405451
mRNA.chromosome_5.2645.1	K03283 HSPA1_8; heat shock 70kDa protein 1/8;K03283 HSPA1_8; heat shock 70kDa protein 1/8; heat shock protein [Ruditapes philippinarum];heat shock protein 70 [Cellana toreuma] 70kDa heat shock protein signature;Heat shock hsp70 proteins family signature 1.;Heat shock hsp70 proteins family signature 2.;Heat shock hsp70 proteins family signature 3.;Hsp70 protein;HSPA1-2_6-8-like_NBD;	-0.77	0.951614	High	14	62	8	627	68.6	-0.401635
mRNA.chromosome_5.1846.1	K05194 GLRA2; glycine receptor alpha-2;K05195 GLRA3; glycine receptor alpha-3;K05271 GLRA4; glycine receptor alpha-4; glycine receptor subunit alphaZ1 [Aplysia californica];glycine receptor subunit alpha-3-like isoform X2 [Mizuhopecten yessoensis] Gamma-aminobutyric acid A (GABAA) receptor signature;LGIC_TM_anion;	0	NA	Low	1	1	1	136	15.4	-0.401635
mRNA.chromosome_13.471.2	K19907 SYT7; synaptotagmin-7; unnamed protein product [Mytilus coruscus];synaptotagmin-6-like [Crassostrea virginica];synaptotagmin-7 [Crassostrea gigas] C2;C2 domain;C2 domain profile.;	-2.24	NA	High	1	481	1	381	43.1	-0.401635
mRNA.chromosome_2.3404.1	LIM domain-binding protein 3; PDZ and LIM domain protein Zasp isoform X1 [Crassostrea gigas];PDZ and LIM domain protein Zasp isoform X2 [Crassostrea gigas];LOW QUALITY PROTEIN: PDZ and LIM domain protein 7-like [Crassostrea virginica] PDZ domain;PDZ domain profile.;PDZ_signaling;	-1.14	0.952071	High	6	32	6	148	16.8	-0.39973
mRNA.chromosome_11.706.1	usherin; uncharacterized protein LOC117343507 [Pecten maximus] LamG;Laminin G domain;Laminin G domain profile.;Prokaryotic membrane lipoprotein lipid attachment site profile.;	-0.6	0.999735	High	7	50	7	225	25.2	-0.39973
mRNA.chromosome_4.2177.1	K00029 E1.1.1.40, maeB; malate dehydrogenase (oxaloacetate-decarboxylating)(NADP+); -- Malic enzyme, NAD binding domain;Malic enzyme, N-terminal domain;Malic enzyme signature;Malic enzymes signature.;NAD_bind_1_malic_enz;	-0.47	0.600043	High	4	7	3	540	60.8	-0.397828
mRNA.chromosome_17.1803.2	-- -- ArgE / dapE / ACY1 / CPG2 / yscS family signature 2.;M20_dipept_like_CNDP;Peptidase dimerisation domain;Peptidase family M20/M25/M40;	-0.33	0.973125	High	11	34	11	472	52.4	-0.395929
mRNA.chromosome_11.1602.1	K05758 ARPC2; actin related protein 2/3 complex, subunit 2; PREDICTED: actin-related protein 2/3 complex subunit 2-like [Biomphalaria glabrata] Arp2/3 complex, 34 kD subunit p34-Arc;	-0.08	0.999735	High	5	15	5	290	33.4	-0.395929
mRNA.chromosome_11.1259.1	K18744 CAPRIN2, EEG1; caprin-2; C1q domain-containing protein DC22, partial [Archivesica packardana];C1q domain-containing protein DC19, partial [Archivesica packardana];C1q domain-containing protein DC17, partial [Archivesica packardana] C1q domain;C1q domain profile.;Complement C1Q domain signature;	-3.55	NA	High	7	127	6	235	26.2	-0.390245
mRNA.chromosome_16.1641.1	-- ATP-dependent 6-phosphofructokinase-like isoform X2 [Crassostrea virginica];ATP-dependent 6-phosphofructokinase-like isoform X2 [Mizuhopecten yessoensis] 6PF1K_euk: 6-phosphofructokinase;ATP-dependent 6-phosphofructokinase.;ATP-dependent phosphofructok	-0.11	0.999735	High	12	27	12	810	89	-0.388355
mRNA.chromosome_9.1189.1	K05759 PFN; profilin; PREDICTED: profilin-like [Acropora digitifera];profilin-like [Acropora millepora];profilin [Exaiptasia diaphana] PROF;Profilin;Profilin signature;Profilin signature.;	-0.21	0.889594	High	8	74	8	140	14.9	-0.384584
mRNA.chromosome_15.186.1	-- heat shock protein 78 [Hyriopsis cumingii];78 kDa glucose-regulated protein [Crassostrea virginica];endoplasmic reticulum chaperone BiP-like [Pecten maximus] 70kDa heat shock protein signature;Heat shock hsp70 proteins family signature 1.;Heat shock hs	0.13	0.999735	High	9	19	8	665	73.6	-0.384584
mRNA.chromosome_19.2475.1	-- complement C1q tumor necrosis factor-related protein 2-like [Crassostrea virginica];complement C1q tumor necrosis factor-related protein 3-like [Crassostrea virginica] C1q domain;C1q domain profile.;Complement C1Q domain signature;	-1.66	0.846438	Medium	2	3	1	107	11.5	-0.382702
mRNA.chromosome_18.296.1	-- -- Ig;Ig-like domain profile.;Immunoglobulin I-set domain;SPEC;Spectrin repeat;	-1.42	NA	High	2	2	2	1002	116.5	-0.382702
mRNA.chromosome_5.2138.1	K04978 TRPM3; transient receptor potential cation channel subfamily M member 3; transient receptor potential cation channel subfamily M member 2-like [Mizuhopecten yessoensis];Transient receptor potential cation channel trpm [Mizuhopecten yessoensis];transient receptor potential cation channel subfamily M member 3-like isoform X1 [Crassostrea virginica] SLOG in TRPM;	0.55	0.655767	Low	1	1	1	1690	194.4	-0.380822
mRNA.chromosome_8.2012.1	K03234 EEF2; elongation factor 2; elongation factor 2 [Crassostrea gigas];EEF2 [Mytilus coruscus];elongation factor 2-like [Crassostrea virginica] aeEF2_snRNP_like_IV;eEF2_snRNP_like_C;EF2;EF2_snRNP_III;EF2_snRNP_like_II;Elongation factor G C-terminus;Elongation Factor G, domain II;Elongation factor G, domain IV;Elongation factor Tu domain 2;Elongation factor Tu GTP binding domain;GTP-binding elo…	-0.28	0.897201	High	16	71	16	849	94.6	-0.380822
mRNA.chromosome_4.3333.1	K14664 ILR1; IAA-amino acid hydrolase; peptidase M20 domain-containing protein 2-like isoform X3 [Mizuhopecten yessoensis];peptidase M20 domain-containing protein 2-like isoform X2 [Mizuhopecten yessoensis] amidohydrolases: amidohydrolase;M20_ACY1L2-like;Peptidase dimerisation domain;Peptidase family M20/M25/M40;	-0.36	0.983531	High	6	10	6	380	41.6	-0.380822
mRNA.chromosome_3.1662.1	-- uncharacterized protein LOC111118081 [Crassostrea virginica] --	0.32	0.947109	Medium	1	12	1	678	77.8	-0.378944
mRNA.chromosome_5.1170.1	K05764 TMSB4; thymosin, beta 4; thymosin beta-4 isoform X1 [Oncorhynchus kisutch];hypothetical protein GH733_018925 [Mirounga leonina];Thymosin beta-12 [Exaiptasia diaphana] Thymosin beta-4 family;Thymosin beta-4 family signature.;	-0.13	0.999735	High	4	211	4	35	4	-0.378944
mRNA.chromosome_8.587.1	K00128 ALDH; aldehyde dehydrogenase (NAD+);K07249 E1.2.1.36; retinal dehydrogenase; aldehyde dehydrogenase, mitochondrial-like [Pecten maximus] Aldehyde dehydrogenase family;Aldehyde dehydrogenases glutamic acid active site.;	-0.74	0.389367	High	17	295	9	393	42.7	-0.37707
mRNA.chromosome_3.2188.1	-- uncharacterized protein LOC117338666 [Pecten maximus];unnamed protein product [Mytilus coruscus] --	-0.1	0.999735	Low	1	1	1	438	49.8	-0.37707
mRNA.chromosome_7.995.5	K05619 TGM1; transglutaminase 1; protein-glutamine gamma-glutamyltransferase K [Aplysia californica];hemocyte protein-glutamine gamma-glutamyltransferase [Aplysia californica] Transglutaminase family;Transglutaminase family, C-terminal ig like domain;Transglutaminase-like superfamily;Transglutaminases active site.;	-7.95	1.28e-07	High	3	4	3	671	75.9	-0.37146
mRNA.chromosome_8.941.2	K00128 ALDH; aldehyde dehydrogenase (NAD+); aldehyde dehydrogenase, mitochondrial-like [Pecten maximus];aldehyde dehydrogenase, mitochondrial-like [Crassostrea virginica] Aldehyde dehydrogenase family;Aldehyde dehydrogenases cysteine active site.;Aldehyde dehydrogenases glutamic acid active site.;ALDH_F1AB_F2_RALDH1;	-0.21	0.999735	High	18	130	17	535	58.8	-0.37146
mRNA.chromosome_11.2434.1	K16197 YWHAB_Q_Z; 14-3-3 protein beta/theta/zeta; PREDICTED: 14-3-3 protein gamma-like [Sinocyclocheilus grahami];PREDICTED: 14-3-3 protein gamma-like [Sinocyclocheilus anshuiensis] 14-3-3 protein;14-3-3 proteins signature 1.;14-3-3 proteins signature 2.;14-3-3 protein zeta signature;	0.19	0.978377	High	23	192	20	250	28.6	-0.369595
mRNA.chromosome_9.1039.1	-- unnamed protein product [Mytilus coruscus];uncharacterized protein LOC111099589 [Crassostrea virginica];uncharacterized protein LOC117339799 [Pecten maximus] --	-1.87	0.935226	High	10	99	10	223	25.8	-0.367732
mRNA.chromosome_14.938.1	-- 14-3-3 protein beta/alpha-B-like [Crassostrea gigas];PREDICTED: 14-3-3 protein zeta-like [Stegastes partitus] 14-3-3;14-3-3 protein;14-3-3 proteins signature 1.;14-3-3 proteins signature 2.;14-3-3 protein zeta signature;	0.19	0.999735	High	15	155	11	254	29.3	-0.367732
mRNA.chromosome_1.975.2	K04079 HSP90A, htpG; molecular chaperone HtpG; heat shock protein 90 [Corbicula fluminea];heat shock protein 90 [Ruditapes philippinarum];heat shock protein 90 [Paphia undulata] 90kDa heat shock protein signature;Chaperone protein HtpG [htpG].;HATPase_Hsp90-like;Heat shock hsp90 proteins family signature.;Histidine kinase-, DNA gyrase B-, and HSP90-like ATPase;Hsp90 protein;	0.1	0.999735	High	20	49	20	737	84.9	-0.364013
mRNA.chromosome_16.849.1	-- 14-3-3 protein [Heterodera glycines];14-3-3 zeta [Panagrellus redivivus];14-3-3 zeta [Pristionchus pacificus] 14-3-3 protein;14-3-3 proteins signature 1.;14-3-3 proteins signature 2.;14-3-3 protein zeta signature;	0.28	0.999735	High	23	349	21	245	28.1	-0.364013
mRNA.chromosome_16.1141.1	-- elongation factor 1 alpha [Mytilus galloprovincialis];elongation factor 1 alpha [Mytilus edulis] EF1_alpha;EF1_alpha_II;EF1_alpha_III;EF-1_alpha: translation elongation factor EF-1, subunit alpha;Elongation factor Tu C-terminal domain;Elongation factor	-0.83	0.237201	High	8	82	3	467	51.3	-0.360305
mRNA.contig_3878.2.1	-- uncharacterized protein LOC111104768 [Crassostrea virginica] Prokaryotic phospholipase A2;	-3.92	0.473974	High	8	108	8	136	15.6	-0.360305
mRNA.chromosome_3.860.1	-- Vitellogenin, partial [Ruditapes philippinarum];vitellogenin [Pecten maximus];uncharacterized protein LOC117325225 isoform X1 [Pecten maximus] Lipoprotein amino terminal region;	NA	NA	High	9	83	9	101	11.8	-0.360305
mRNA.chromosome_11.631.1	-- gastric intrinsic factor-like protein 1 [Hyriopsis cumingii];gastric intrinsic factor-like protein 2 [Hyriopsis cumingii] --	-0.53	0.806899	Low	1	8	1	147	17.1	-0.358454
mRNA.chromosome_17.168.1	-- fibrinogen C domain-containing protein 1-like [Lingula anatina] Fibrinogen beta and gamma chains, C-terminal globular domain;Fibrinogen C-terminal domain profile.;FReD;	-1.6	0.828458	High	6	61	2	189	22	-0.358454
mRNA.chromosome_12.1804.1	K01623 ALDO; fructose-bisphosphate aldolase, class I; fructose-1, 6-bisphosphate aldolase [Meretrix meretrix];ALDO [Mytilus coruscus];fructose-bisphosphate aldolase-like [Crassostrea virginica] FBP_aldolase_I_a;Fructose-bisphosphate aldolase class-I;Fructose-bisphosphate aldolase class-I active site.;	-0.2	0.999735	High	23	510	21	364	39.6	-0.358454
mRNA.chromosome_15.1560.1	-- MAM and LDL-receptor class A domain-containing protein 1 [Nematostella vectensis];predicted protein, partial [Nematostella vectensis] Astacin family signature;Astacin-like domain profile.;Astacin (Peptidase family M12A);	-0.45	0.999735	High	2	3	2	71	8.7	-0.356606
mRNA.chromosome_19.3402.1	-- PREDICTED: fibrinogen C domain-containing protein 1-like isoform X1 [Amphimedon queenslandica];PREDICTED: fibrinogen C domain-containing protein 1-like isoform X3 [Amphimedon queenslandica];PREDICTED: ficolin-2-like [Branchiostoma belcheri] Fibrinogen	0.26	0.999735	High	10	93	8	431	50.1	-0.352916
mRNA.chromosome_10.727.1	K18744 CAPRIN2, EEG1; caprin-2; C1q domain-containing protein DC17, partial [Archivesica packardana];C1q domain-containing protein DC19, partial [Archivesica packardana];C1q domain-containing protein DC22, partial [Archivesica packardana] C1q domain;C1q domain profile.;Complement C1Q domain signature;	0.69	NA	High	13	109	12	214	24.4	-0.347399
mRNA.chromosome_16.1144.2	-- elongation factor 1-alpha 1 isoform X1 [Pan troglodytes] EF1_alpha;EF1_alpha_II;EF1_alpha_III;Elongation factor Tu C-terminal domain;Elongation factor Tu domain 2;Elongation factor Tu GTP binding domain;GTP-binding elongation factor signature;Translati	-0.86	0.262297	High	14	84	8	532	58.6	-0.345564
mRNA.chromosome_6.2104.2	K09611 NPEPL1; probable aminopeptidase NPEPL1; NPEPL1 [Mytilus coruscus];probable aminopeptidase NPEPL1 [Pecten maximus] Cytosol aminopeptidase family, catalytic domain;Cytosol aminopeptidase signature;Cytosol aminopeptidase signature.;M17 aminopeptidase N-terminal domain 2;Peptidase_M17;	-0.35	0.964286	High	8	24	8	533	56.7	-0.345564
mRNA.chromosome_5.1284.1	K12160 SUMO, SMT3; small ubiquitin-related modifier; small ubiquitin-related modifier 2-like [Crassostrea virginica];SMT3 SUMO small ubiquitin-like modifier, partial [Ostrea edulis];small ubiquitin-related modifier 2 [Crassostrea gigas] Ubiquitin-2 like Rad60 SUMO-like;Ubiquitin domain profile.;Ubl_SUMO2_3_4;	-0.08	0.999735	High	3	9	3	90	10	-0.345564
mRNA.chromosome_11.2397.1	K04077 groEL, HSPD1; chaperonin GroEL; heat shock protein 60 [Ruditapes philippinarum];heat shock protein 60 [Pomacea canaliculata];hypothetical protein EGW08_010009 [Elysia chlorotica] 60 kDa chaperonin [groL].;60kDa chaperonin signature;Chaperonins cpn60 signature.;GroEL;GroEL: chaperonin GroL;TCP-1/cpn60 chaperonin family;	0.09	0.999735	High	8	14	8	575	61.1	-0.340075
mRNA.chromosome_16.766.1	-- hypothetical protein [Spartinivicinus ruber];hypothetical protein XENTR_v10004616 [Xenopus tropicalis];uncharacterized protein LOC116408727 [Xenopus tropicalis] --	1.97	NA	High	12	110	12	399	44.2	-0.340075
mRNA.chromosome_4.1158.1	K19947 MICAL; protein-methionine sulfoxide oxidase MICAL; protein-methionine sulfoxide oxidase mical2b isoform X9 [Crassostrea gigas];protein-methionine sulfoxide oxidase mical2b isoform X7 [Crassostrea gigas];F-actin-methionine sulfoxide oxidase MICAL3-like isoform X8 [Crassostrea virginica] Bivalent Mical/EHBP Rab binding domain;bMERB domain profile.;	0.46	0.701746	Low	1	4	1	164	19.7	-0.336428
mRNA.chromosome_7.703.1	-- uncharacterized protein LOC110982422 [Acanthaster planci];uncharacterized protein LOC106174925 [Lingula anatina];uncharacterized protein LOC106164022 [Lingula anatina] --	-1.3	0.813111	High	3	10	3	113	11.8	-0.336428
mRNA.chromosome_1.2860.1	ND; PREDICTED: papilin-like [Octopus bimaculoides];unnamed protein product [Hymenolepis diminuta];unnamed protein product [Hymenolepis diminuta] Basic protease (Kunitz-type) inhibitor family signature;KU;Kunitz/Bovine pancreatic trypsin inhibitor domain;Pancreatic trypsin inhibitor (Kunitz) family profile.;Pancreatic trypsin inhibitor (Kunitz) family signature.;WAP-type 'four-disulfide core' doma…	-0.02	0.999735	High	12	30	12	1244	139.8	-0.336428
mRNA.chromosome_13.1173.1	K01875 SARS, serS; seryl-tRNA synthetase; serine--tRNA ligase, cytoplasmic isoform X1 [Crassostrea gigas];hypothetical protein EGW08_006172 [Elysia chlorotica] Aminoacyl-transfer RNA synthetases class-II family profile.;SerRS_core;serS: serine--tRNA ligase;Seryl-tRNA synthetase N-terminal domain;Seryl-tRNA synthetase signature;tRNA synthetase class II core domain (G, H, P, S and T);	-0.05	0.999735	High	3	6	3	477	54.7	-0.336428
mRNA.chromosome_1.3834.1	K01800 maiA, GSTZ1; maleylacetoacetate isomerase; hypothetical protein CAPTEDRAFT_17982 [Capitella teleta];maleylacetoacetate isomerase-like [Crassostrea virginica];maleylacetoacetate isomerase [Crassostrea gigas] Soluble glutathione S-transferase C-terminal domain profile.;Soluble glutathione S-transferase N-terminal domain profile.;	-0.02	0.999735	High	2	5	2	218	24.7	-0.334607
mRNA.chromosome_11.688.1	K16197 YWHAB_Q_Z; 14-3-3 protein beta/theta/zeta; 14-3-3 protein [Aphelenchoides besseyi];14-3-3 zeta [Pristionchus pacificus];14-3-3 protein beta/alpha-A-like [Denticeps clupeoides] 14-3-3;14-3-3 protein;14-3-3 proteins signature 1.;14-3-3 proteins signature 2.;14-3-3 protein zeta signature;	0.18	0.999735	High	13	163	10	237	27.2	-0.334607
mRNA.chromosome_18.1604.2	-- puromycin-sensitive aminopeptidase-like [Mizuhopecten yessoensis];puromycin-sensitive aminopeptidase-like [Crassostrea virginica] M1_APN-Q_like;Membrane alanyl dipeptidase (M1) family signature;Peptidase family M1 domain;Peptidase M1 N-terminal domain;	-0.13	0.999735	High	8	9	8	469	52.9	-0.332789
mRNA.chromosome_10.2224.1	hemicentin; NCAM [Mytilus coruscus];fasciclin-2 isoform X1 [Diachasma alloeum];fasciclin-2 isoform X2 [Diachasma alloeum] Ig;Ig-like domain profile.;Immunoglobulin domain;Immunoglobulin I-set domain;	0.2	0.999735	High	4	5	4	489	53.8	-0.330973
mRNA.chromosome_9.1316.2	-- PREDICTED: WD repeat-containing protein 1-B-like [Branchiostoma belcheri];PREDICTED: actin-interacting protein 1-like [Biomphalaria glabrata];hypothetical protein EGW08_017146 [Elysia chlorotica] Trp-Asp (WD) repeats circular profile.;Trp-Asp (WD) repe	0.35	0.868653	High	23	106	23	612	67.2	-0.325539
mRNA.chromosome_3.2233.2	K05692 ACTB_G1; actin beta/gamma 1; uncharacterized protein LOC115049378 isoform X1 [Echeneis naucrates];actin, cytoplasmic [Nematostella vectensis];actin, cytoplasmic [Orbicella faveolata] Actin;Actins and actin-related proteins signature.;Actin signature;Actins signature 1.;Actins signature 2.;NBD_sugar-kinase_HSP70_actin;	-1.21	0.294389	High	24	1738	2	376	41.8	-0.323733
mRNA.chromosome_12.1920.1	K04646 CLTC; clathrin heavy chain; clathrin heavy chain 1 isoform X1 [Mizuhopecten yessoensis];clathrin heavy chain 1 isoform X3 [Pecten maximus] Clathrin heavy-chain (CHCR) repeat profile.;Clathrin, heavy-chain linker;Clathrin-H-link;Clathrin propeller repeat;Region in Clathrin and VPS;	0.14	0.987277	High	10	18	10	1692	192.9	-0.321928
mRNA.chromosome_13.1168.1	K00799 GST, gst; glutathione S-transferase; rho glutathione S-transferase [Ruditapes philippinarum];glutathione S-transferase C [Ruditapes philippinarum];glutathione-s-transferase [Haliotis discus discus] Glutathione S-transferase, C-terminal domain;Glutathione S-transferase, N-terminal domain;Glutathione Transferase (cytosolic);GST_C_family;GST_N_family;Main (cytGST);Soluble glutathione S-transf…	-0.34	0.999735	High	8	16	8	240	27.9	-0.318326
mRNA.chromosome_19.3406.1	-- endonuclease/reverse transcriptase [Branchiostoma floridae] Endonuclease-reverse transcriptase;PHD_TCF19_like;Reverse transcriptase (RNA-dependent DNA polymerase);Reverse transcriptase (RT) catalytic domain profile.;RT_nLTR_like;Zinc finger PHD-type pr	-0.15	0.999735	Low	1	1	1	1177	133.6	-0.318326
mRNA.chromosome_4.177.3	K02725 PSMA1; 20S proteasome subunit alpha 6; proteasome subunit alpha type-1-like [Crassostrea virginica] proteasome_alpha_type_1;Proteasome alpha-type subunit profile.;Proteasome alpha-type subunits signature.;Proteasome subunit;Proteasome subunit A N-terminal signature;	-0.36	0.856811	High	11	50	11	261	28.8	-0.314733
mRNA.chromosome_8.1157.1	K17917 SNX1_2; sorting nexin-1/2; sorting nexin-2 [Crassostrea gigas];sorting nexin-2-like isoform X1 [Mizuhopecten yessoensis] BAR_SNX1_2;PX domain;PX domain profile.;PX_SNX1_2_like;Vps5 C terminal like;	0.12	0.999735	Medium	1	1	1	537	60.7	-0.314733
mRNA.chromosome_1.2983.1	K01875 SARS, serS; seryl-tRNA synthetase; ependymin related protein-1 precursor [Ruditapes philippinarum];mammalian ependymin-related protein 1-like [Pecten maximus];mammalian ependymin-related protein 1-like [Crassostrea virginica] Ependymin;	NA	NA	High	3	4	3	193	22.1	-0.314733
mRNA.chromosome_5.1886.1	-- uncharacterized protein LOC110464807, partial [Mizuhopecten yessoensis];uncharacterized protein LOC111125220 [Crassostrea virginica];uncharacterized protein LOC117329019 isoform X2 [Pecten maximus] --	-0.68	NA	Low	1	3	1	390	43.3	-0.309359
mRNA.chromosome_5.1528.1	K02564 nagB, GNPDA; glucosamine-6-phosphate deaminase; glucosamine-6-phosphate isomerase 1 [Octopus vulgaris];glucosamine-6-phosphate isomerase 1-like [Lingula anatina] GlcN6P_deaminase;Glucosamine-6-phosphate deaminase [nagB].;Glucosamine-6-phosphate isomerases/6-phosphogluconolactonase;Glucosamine/galactosamine-6-phosphate isomerases signature.;nagB: glucosamine-6-phosphate deaminase;	-0.27	0.999735	High	5	25	5	269	30.2	-0.307573
mRNA.chromosome_11.1535.1	ND; C1q domain-containing protein DC17, partial [Archivesica packardana];C1q domain-containing protein DC19, partial [Archivesica packardana];C1q domain-containing protein DC20, partial [Archivesica packardana] C1q domain;C1q domain profile.;	-1.04	NA	High	16	142	14	356	40.2	-0.305788
mRNA.contig_4890.5.1	-- -- --	-1.04	NA	High	1	4	1	247	27.1	-0.305788
mRNA.chromosome_17.1137.1	-- PREDICTED: uncharacterized protein LOC107347403 [Acropora digitifera] --	-1.04	NA	Low	1	1	1	266	29.9	-0.304006
mRNA.chromosome_7.27.1	K06240 LAMA3_5; laminin, alpha 3/5; -- --	0.39	0.977423	High	17	161	17	375	42.6	-0.302226
mRNA.chromosome_10.1727.1	K12741 HNRNPA1_3; heterogeneous nuclear ribonucleoprotein A1/A3; HNRNPA1_3 [Mytilus coruscus];hypothetical protein C0Q70_04306 [Pomacea canaliculata] Eukaryotic RNA Recognition Motif (RRM) profile.;RNA recognition motif. (a.k.a. RRM, RBD, or RNP domain);RRM1_hnRNPA_like;	-0.04	0.999735	High	6	27	6	223	24.5	-0.300448
mRNA.chromosome_1.367.2	K02730 PSMA6; 20S proteasome subunit alpha 1; proteasome subunit alpha type-6-like [Crassostrea virginica];Proteasome subunit alpha type-6 [Mizuhopecten yessoensis] proteasome_alpha_type_6;Proteasome alpha-type subunit profile.;Proteasome alpha-type subunits signature.;Proteasome subunit;Proteasome subunit A N-terminal signature;	-0.07	0.999735	High	7	25	7	246	27.3	-0.298673
mRNA.chromosome_6.964.1	ND; Synaptic vesicle membrane protein VAT-1 homolog,Synaptic vesicle membrane protein VAT-1 homolog-like,Synaptic vesicle membrane protein VAT-1 [Mytilus coruscus];synaptic vesicle membrane protein VAT-1 homolog-like [Crassostrea virginica] MDR3;Zinc-binding dehydrogenase;	0.26	0.999735	High	5	18	5	308	33.9	-0.296899
mRNA.chromosome_15.1817.1	-- hypothetical protein C0Q70_17323 [Pomacea canaliculata];hemicentin-1-like isoform X1 [Pomacea canaliculata];hemicentin-1-like isoform X2 [Pomacea canaliculata] Aspartic acid and asparagine hydroxylation site.;Calcium-binding EGF domain;Calcium-binding	0.4	0.999735	High	2	18	2	68	7.6	-0.296899
mRNA.chromosome_13.2250.1	K04097 HPGDS; prostaglandin-H2 D-isomerase / glutathione transferase; glutathione S-transferase 1 [Aplysia californica];glutathione S-transferase 1-like isoform X1 [Crassostrea gigas] Glutathione S-transferase, C-terminal domain;Glutathione S-transferase, N-terminal domain;Glutathione Transferase (cytosolic);GST_C_Sigma_like;GST_N_Sigma_like;Soluble glutathione S-transferase C-terminal domain pro…	-0.69	0.778025	High	4	7	4	203	23.3	-0.293359
mRNA.chromosome_11.625.1	-- sarcoplasmic calcium-binding protein [Meretrix lusoria];sarcoplasmic calcium binding protein [Ruditapes philippinarum];sarcoplasmic calsium binding protein [Pseudocardium sybillae] EF-hand calcium-binding domain profile.;	-0.07	0.999735	High	7	12	7	180	20.8	-0.293359
mRNA.chromosome_14.1718.1	-- proteosome PSMB6/9 [Haliotis discus discus];proteasome subunit beta type-6-like [Mizuhopecten yessoensis];proteasome subunit beta type-6-like [Crassostrea virginica] proteasome_beta_type_6;Proteasome beta-type subunit profile.;Proteasome beta-type subu	-0.69	0.359856	High	5	11	5	231	24.8	-0.289827
mRNA.chromosome_1.349.1	K06831 LGALS3; galectin-3;K06831 LGALS3; galectin-3; Gal2 [Hyriopsis cumingii];PREDICTED: galectin-7-like [Biomphalaria glabrata];galectin [Hyriopsis cumingii] Galactoside-binding lectin;Galactoside-binding lectin (galectin) domain profile.;	-0.25	0.866155	High	5	62	5	101	11.6	-0.288065
mRNA.contig_1041.4.1	-- lysozyme [Ruditapes philippinarum];lysozyme [Cyclina sinensis] Destabilase;lyz_i;	-0.79	0.999735	High	3	19	2	186	21.2	-0.286304
mRNA.chromosome_4.367.1	ND; sialic acid binding lectin [Solen grandis];Complement C1q-like protein 4 [Mizuhopecten yessoensis];putative C1q domain containing protein MgC1q75 [Mytilus galloprovincialis] C1q domain;C1q domain profile.;	NA	NA	High	4	76	2	142	15.8	-0.286304
mRNA.chromosome_1.2955.1	K12483 EHD1; EH domain-containing protein 1; PREDICTED: EH domain-containing protein 3-like [Biomphalaria glabrata];EH domain-containing protein 3-like [Pomacea canaliculata];hypothetical protein EGW08_003089 [Elysia chlorotica] N-terminal EH-domain containing protein;	-1.85	0.323317	Medium	1	1	1	538	61.3	-0.284546
mRNA.chromosome_11.1303.1	K03989 C4; complement component 4; uncharacterized protein LOC117317124 [Pecten maximus];uncharacterized protein LOC111103541 [Crassostrea virginica] --	-0.73	NA	High	9	185	6	180	20	-0.284546
mRNA.chromosome_2.1218.1	K02957 RP-S15Ae, RPS15A; small subunit ribosomal protein S15Ae; RP-S15Ae [Mytilus coruscus];40S ribosomal protein S15Aa isoform X1 [Pecten maximus];40S ribosomal protein S15Aa [Mizuhopecten yessoensis] Ribosomal protein S8;Ribosomal protein S8 signature.;	-1.16	0.119447	High	2	4	2	130	14.8	-0.28279
mRNA.chromosome_3.135.1	K07380 CNTNAP2; contactin associated protein-like 2; contactin-associated protein-like 2 isoform X2 [Mizuhopecten yessoensis];contactin-associated protein-like 2 isoform X3 [Mizuhopecten yessoensis] EGF_CA;EGF-like domain;EGF-like domain profile.;LamG;Laminin G domain;Laminin G domain profile.;	0.55	0.999735	High	5	19	5	472	53.7	-0.28279
mRNA.chromosome_19.1000.1	-- tropomodulin-1-like isoform X2 [Mizuhopecten yessoensis];tropomodulin-3-like isoform X1 [Crassostrea virginica] Tropomodulin;	0.53	0.889705	High	3	4	3	359	40.5	-0.281036
mRNA.chromosome_4.949.2	K00799 GST, gst; glutathione S-transferase; glutathione S-transferase Pi-2 [Mercenaria mercenaria];pi-class glutathione S-transferase [Ruditapes philippinarum] AMPS.1;Glutathione S-transferase, C-terminal domain;Glutathione Transferase (cytosolic);Pi-class glutathione S-transferase signature;Soluble glutathione S-transferase C-terminal domain profile.;Soluble glutathione S-transferase N-terminal …	-0.35	0.950839	High	14	74	14	215	25	-0.279284
mRNA.chromosome_15.2101.1	-- Complement factor H [Tupaia chinensis];complement factor H isoform X1 [Tupaia chinensis];complement factor H isoform X2 [Tupaia chinensis] CCP;Sushi/CCP/SCR domain profile.;Sushi repeat (SCR repeat);	-0.44	0.918844	High	4	45	4	431	48.7	-0.275786
mRNA.chromosome_5.183.1	K10802 HMGB1; high mobility group protein B1; high mobility group protein B1 [Aplysia californica];hypothetical protein EGW08_019606 [Elysia chlorotica] High mobility group (HMG1/HMG2) protein signature;HMG-box domain;HMG boxes A and B DNA-binding domains profile.;HMGB-UBF_HMG-box;HMG (high mobility group) box;	0.1	0.999735	High	5	18	5	208	23.8	-0.275786
mRNA.chromosome_4.2785.2	K10104 FCN; ficolin;K10104 FCN; ficolin; PREDICTED: ryncolin-1-like isoform X3 [Amphimedon queenslandica];PREDICTED: ficolin-1-like [Amphimedon queenslandica];PREDICTED: ficolin-1-like isoform X2 [Amphimedon queenslandica] Fibrinogen beta and gamma chains, C-terminal globular domain;Fibrinogen C-terminal domain profile.;FReD;	-0.45	0.857617	High	10	141	8	288	32.5	-0.274041
mRNA.chromosome_5.1598.1	ND; C1q domain-containing protein DC23, partial [Archivesica packardana];C1q domain-containing protein DC24, partial [Archivesica packardana];C1q domain-containing protein DC17, partial [Archivesica packardana] C1q domain;C1q domain profile.;Complement C1Q domain signature;	-1.69	0.978377	High	9	115	8	241	27.4	-0.274041
mRNA.chromosome_5.3106.1	K07375 TUBB; tubulin beta; tubulin, beta, 2-like [Saccoglossus kowalevskii];PREDICTED: tubulin beta chain [Hydra vulgaris];PREDICTED: tubulin beta chain-like [Saccoglossus kowalevskii] beta_tubulin;Beta-tubulin signature;Tubulin-beta mRNA autoregulation signal.;Tubulin C-terminal domain;Tubulin/FtsZ family, GTPase domain;Tubulin signature;Tubulin subunits alpha, beta, and gamma signature.;	-1.04	0.336033	High	19	160	7	446	50.1	-0.272297
mRNA.chromosome_12.1945.1	K07936 RAN; GTP-binding nuclear protein Ran; GTP-binding nuclear protein Ran [Paphia undulata];GTP-binding nuclear protein Ran [Crassostrea gigas];GTP-binding nuclear protein Ran [Crassostrea virginica] GTP-binding nuclear protein Ran/Tc4 family signature;Ran;Ras family;small GTPase Ran family profile.;small_GTP: small GTP-binding protein domain;	-0.44	0.918844	High	6	12	6	219	25	-0.268817
mRNA.chromosome_7.2428.1	K06237 COL4A; collagen, type IV, alpha;K06237 COL4A; collagen, type IV, alpha; COL4A [Mytilus coruscus];collagen alpha-5(IV) chain-like [Mizuhopecten yessoensis];collagen alpha-2(IV) chain-like [Crassostrea virginica] Collagen IV carboxyl-terminal non-collagenous (NC1) domain profile.;Collagen triple helix repeat (20 copies);C-terminal tandem repeated domain in type 4 procollagen;	0.02	0.999735	High	3	11	3	1478	147.4	-0.265345
mRNA.chromosome_8.769.1	-- hypothetical protein C0Q70_20745 [Pomacea canaliculata];cAMP-regulated phosphoprotein 19-like isoform X1 [Pomacea canaliculata];cAMP-regulated phosphoprotein 19-like isoform X2 [Pomacea canaliculata] cAMP-regulated phosphoprotein/endosulfine conserved	0.17	0.999735	High	1	1	1	219	24.5	-0.263612
mRNA.chromosome_9.1615.2	K20800 DPCD; protein DPCD; protein DPCD-like isoform X1 [Crassostrea virginica];protein DPCD isoform X2 [Aplysia californica];protein DPCD-like [Crassostrea gigas] DPCD protein family;Protein DPCD signature;	0.11	0.999735	Low	1	1	1	201	23.2	-0.263612
mRNA.chromosome_3.1780.1	-- unnamed protein product [Mytilus coruscus];unnamed protein product [Mytilus coruscus];unnamed protein product [Mytilus coruscus] Putative esterase;	-0.57	0.986378	High	4	10	3	394	44.8	-0.260152
mRNA.chromosome_1.2552.1	K02977 RP-S27Ae, RPS27A; small subunit ribosomal protein S27Ae; ribosomal protein rps27a [Arenicola marina] Ribosomal protein S27a;Ubiquitin domain profile.;Ubiquitin domain signature.;Ubiquitin family;Ubiquitin signature;Ubl_ubiquitin;	-1.28	0.0929701	High	5	105	5	156	18	-0.258425
mRNA.chromosome_15.376.1	-- PREDICTED: betaine--homocysteine S-methyltransferase 1-like [Biomphalaria glabrata];PREDICTED: LOW QUALITY PROTEIN: S-methylmethionine--homocysteine S-methyltransferase BHMT2-like [Biomphalaria glabrata];betaine--homocysteine S-methyltransferase 1 [Apl	-2.5	NA	High	13	51	12	335	36.6	-0.258425
mRNA.chromosome_11.1845.1	K03989 C4; complement component 4; PREDICTED: short-chain collagen C4-like [Branchiostoma belcheri];PREDICTED: short-chain collagen C4-like [Branchiostoma belcheri];uncharacterized protein LOC117317124 [Pecten maximus] --	-0.04	0.999735	High	9	166	6	279	32	-0.2567
mRNA.chromosome_19.3124.1	-- Fibrinogen C domain-containing protein 1 [Exaiptasia diaphana];microfibril-associated glycoprotein 4-like [Acanthaster planci] Fibrinogen beta and gamma chains, C-terminal globular domain;Fibrinogen C-terminal domain profile.;Fibrinogen C-terminal doma	0.26	0.999735	High	10	108	3	186	22	-0.2567
mRNA.chromosome_1.1196.1	K19721 COL5AS; collagen, type V/XI/XXIV/XXVII, alpha; PREDICTED: uncharacterized protein LOC109485486 [Branchiostoma belcheri];uncharacterized protein LOC118410924 [Branchiostoma floridae];uncharacterized protein LOC118412378 [Branchiostoma floridae] --	0.04	NA	Medium	1	3	1	85	9.3	-0.2567
mRNA.chromosome_3.2364.1	K02979 RP-S28e, RPS28; small subunit ribosomal protein S28e; ribosomal protein S28, partial [Cerebratulus lacteus];hypothetical protein PHYPO_G00119530 [Pangasianodon hypophthalmus] 30S ribosomal protein S28e [rps28e].;Ribosomal protein S28e;Ribosomal protein S28e signature.;S1_S28E;	-1.11	0.129132	High	3	23	3	67	7.6	-0.253257
mRNA.chromosome_4.348.1	ND; sialic acid binding lectin [Solen grandis] C1q domain;C1q domain profile.;Complement C1Q domain signature;	0.4	NA	High	8	133	4	184	20.6	-0.253257
mRNA.chromosome_15.799.1	-- unnamed protein product [Mytilus coruscus];probable phytanoyl-CoA dioxygenase isoform X1 [Mizuhopecten yessoensis] Phytanoyl-CoA dioxygenase (PhyH);	-2.41	NA	Low	1	2	1	197	22.4	-0.253257
mRNA.chromosome_9.1933.3	-- NAD(P)H-dependent FMN reductase C4B3.06c-like [Pomacea canaliculata];hypothetical protein C0Q70_07652 [Pomacea canaliculata];uncharacterized protein LOC106181199 [Lingula anatina] NADPH-dependent FMN reductase;	-1.79	0.108011	High	9	42	5	217	24.4	-0.251539
mRNA.chromosome_13.2910.1	-- PREDICTED: rab GDP dissociation inhibitor alpha [Aethina tumida];AGAP010025-PA-like protein [Anopheles sinensis] GDP dissociation inhibitor;Rab GDI protein signature;Rab GDI/REP protein family signature;	0.61	0.585262	High	10	36	10	395	44.4	-0.249822
mRNA.chromosome_3.1728.1	K02734 PSMB2; 20S proteasome subunit beta 4; proteasome subunit beta type-2 [Crassostrea gigas];proteasome subunit beta type-2-like [Crassostrea virginica];proteasome subunit beta type-2 [Lingula anatina] proteasome_beta_type_2;Proteasome beta-type subunit profile.;Proteasome beta-type subunits signature.;Proteasome subunit;	-0.45	0.658351	High	5	12	5	201	22.7	-0.244685
mRNA.chromosome_17.2047.1	-- LIM protein [Mytilus edulis];LIM protein [Mytilus edulis] LIM1_MLP84B_like;LIM_CRP_like;LIM domain;LIM domain profile.;LIM zinc-binding domain signature.;	0.26	0.999735	High	3	6	3	189	20.1	-0.244685
mRNA.chromosome_15.1568.2	-- proteasome subunit beta type-7 [Crassostrea gigas];hypothetical protein EGW08_006882 [Elysia chlorotica];PREDICTED: proteasome subunit beta type-7-like [Biomphalaria glabrata] Proteasome beta subunits C terminal;proteasome_beta_type_7;Proteasome beta-t	-0.38	0.318816	High	3	5	3	272	29.2	-0.24127
mRNA.chromosome_7.1905.1	K06675 SMC4; structural maintenance of chromosome 4; structural maintenance of chromosomes protein 4 [Crassostrea gigas];structural maintenance of chromosomes protein 4-like [Crassostrea virginica] ABC_SMC4_euk;RecF/RecN/SMC N terminal domain;SMC proteins Flexible Hinge Domain;	0.27	0.999735	Low	1	2	1	690	78	-0.24127
mRNA.chromosome_12.1153.1	K01195 uidA, GUSB; beta-glucuronidase; beta-glucuronidase-like isoform X1 [Pecten maximus];beta-glucuronidase-like [Pomacea canaliculata] Glycosyl hydrolase family 2 signature;Glycosyl hydrolases family 2;Glycosyl hydrolases family 2 acid/base catalyst.;Glycosyl hydrolases family 2 signature 1.;Glycosyl hydrolases family 2, sugar binding domain;Glycosyl hydrolases family 2, TIM barrel domain;	0.26	0.999735	High	13	87	13	636	73.1	-0.24127
mRNA.chromosome_7.684.1	K12322 GUCY2F; guanylate cyclase 2F; LOW QUALITY PROTEIN: retinal guanylyl cyclase 2-like [Crassostrea virginica];retinal guanylyl cyclase 2 [Crassostrea gigas];olfactory guanylyl cyclase GC-D-like [Pomacea canaliculata] Adenylate and Guanylate cyclase catalytic domain;CHD;Guanylate cyclase domain profile.;Guanylate cyclase signature.;Heme NO binding associated;Protein kinase domain profile.;Prot…	1.11	NA	High	1	60	1	525	59.2	-0.24127
mRNA.chromosome_14.853.2	-- PREDICTED: betaine--homocysteine S-methyltransferase 1-like [Biomphalaria glabrata];PREDICTED: uncharacterized protein LOC100371248 [Saccoglossus kowalevskii] Homocysteine-binding domain profile.;Homocysteine S-methyltransferase;	-1.96	NA	High	7	16	4	332	36.5	-0.24127
mRNA.chromosome_16.1674.1	-- hypothetical protein AM593_10055, partial [Mytilus galloprovincialis] Vitelline membrane outer layer protein I (VOMI);	1.73	0.786658	High	2	16	2	147	15.7	-0.239566
mRNA.chromosome_6.31.1	K07876 RAB35, RAB1C; Ras-related protein Rab-35;K15685 CBLL1; E3 ubiquitin-protein ligase Hakai; RNA-directed DNA polymerase, partial [Bathymodiolus brooksi thiotrophic gill symbiont];hypothetical protein BBROOKSOX_1467 [Bathymodiolus brooksi thiotrophic gill symbiont];hypothetical protein BBROOKSOX_558 [Bathymodiolus brooksi thiotrophic gill symbiont] Reverse transcriptase (RNA-dependent DNA pol…	-0.32	NA	Low	1	27	1	139	15.8	-0.239566
mRNA.chromosome_14.978.2	-- uncharacterized protein LOC111134562 [Crassostrea virginica];deacetylase Oant_2987 isoform X1 [Crassostrea gigas];deacetylase Oant_2987 isoform X2 [Crassostrea gigas] Amidohydrolase family;	0.76	0.999735	High	8	14	8	417	45.1	-0.237864
mRNA.chromosome_9.769.1	K10104 FCN; ficolin;K10104 FCN; ficolin; PREDICTED: uncharacterized protein LOC109472133 [Branchiostoma belcheri];PREDICTED: microfibril-associated glycoprotein 4-like [Branchiostoma belcheri];PREDICTED: ryncolin-1-like isoform X3 [Branchiostoma belcheri] Fibrinogen beta and gamma chains, C-terminal globular domain;Fibrinogen C-terminal domain profile.;FReD;	-1.38	NA	High	10	96	10	202	23.2	-0.237864
mRNA.chromosome_15.790.3	-- SYT6 [Mytilus coruscus];synaptotagmin-like protein 5 isoform X2 [Pomacea canaliculata] C2B_Synaptotagmin;C2 domain;C2 domain profile.;C2 domain signature;Prokaryotic membrane lipoprotein lipid attachment site profile.;Synaptotagmin signature;	-1.54	NA	Low	1	12	1	487	55.6	-0.237864
mRNA.chromosome_6.2165.1	K11974 RNF31, HOIP; E3 ubiquitin-protein ligase RNF31; RNF31 [Mytilus coruscus];LOW QUALITY PROTEIN: E3 ubiquitin-protein ligase RNF31-like [Pecten maximus] E3 Ubiquitin Ligase RBR C-terminal domain;HOIP UBA domain pair;IBR domain, a half RING-finger domain;PUB domain;TRIAD supradomain profile.;Zinc finger RanBP2-type signature.;Zinc finger RING-type profile.;	0.3	0.973596	High	3	10	3	2019	225.9	-0.236164
mRNA.chromosome_6.581.1	-- PDCD6 [Mytilus coruscus];apoptosis-linked protein [Haliotis discus discus] EF-hand calcium-binding domain.;EF-hand calcium-binding domain profile.;EF-hand domain pair;EFh_PEF_ALG-2;	-0.18	0.983531	High	3	6	3	191	21.9	-0.236164
mRNA.chromosome_18.1580.16	-- PREDICTED: uncharacterized protein LOC106070898 isoform X2 [Biomphalaria glabrata];PREDICTED: uncharacterized protein LOC106070898 isoform X3 [Biomphalaria glabrata] Aspartic acid and asparagine hydroxylation site.;Concanavalin A-like lectin/glucanases	0.05	0.999735	High	12	320	12	3447	380	-0.236164
mRNA.chromosome_16.497.1	-- peroxisomal acyl-coenzyme A oxidase 1 [Crassostrea gigas];palmitoyl-CoA oxidase [Mytilus galloprovincialis] Acyl-CoA dehydrogenase, middle domain;Acyl-CoA oxidase;Acyl-coenzyme A oxidase N-terminal;	0.23	0.997653	High	11	20	9	627	70.7	-0.234465
mRNA.chromosome_15.377.1	-- LOW QUALITY PROTEIN: uncharacterized protein LOC111104295 [Crassostrea virginica];LOW QUALITY PROTEIN: uncharacterized protein LOC111104294 [Crassostrea virginica] FAD dependent oxidoreductase;	3.14	NA	High	21	49	20	395	43.5	-0.234465
mRNA.chromosome_4.124.1	K19873 FKRP; fukutin-related protein; fukutin-related protein-like [Aplysia californica];uncharacterized protein LOC106014097 [Aplysia californica] LicD family;	-0.1	0.999735	Low	1	3	1	313	36.6	-0.227692
mRNA.chromosome_5.442.3	K05609 UCHL3, YUH1; ubiquitin carboxyl-terminal hydrolase L3; ubiquitin carboxyl-terminal hydrolase-like [Crassostrea virginica];ubiquitin carboxyl-terminal hydrolase-like [Pomacea canaliculata];hypothetical protein C0Q70_05535 [Pomacea canaliculata] Ubiquitin carboxyl-terminal hydrolase, family 1;Ubiquitin carboxyl-terminal hydrolase family 1 cysteine active-site.;Ubiquitin C-terminal hydrolase …	0.1	0.999735	High	1	1	1	182	20.6	-0.227692
mRNA.chromosome_4.3512.1	K00264 GLT1; glutamate synthase (NADPH/NADH); putative glutamate synthase [NADPH] [Pecten maximus];putative glutamate synthase [NADPH] [Mizuhopecten yessoensis];glutamate synthase 1 [NADH], chloroplastic-like isoform X1 [Crassostrea virginica] Glutamine amidotransferases class-II;	0.48	0.999735	Low	1	5	1	116	12.7	-0.226004
mRNA.chromosome_13.2332.1	K19014 ITIH1, SHAP; inter-alpha-trypsin inhibitor heavy chain H1; inter-alpha-trypsin inhibitor heavy chain H3-like [Pecten maximus];inter-alpha-trypsin inhibitor heavy chain H3-like [Mizuhopecten yessoensis];inter-alpha-trypsin inhibitor heavy chain H3-like [Pecten maximus] von Willebrand factor type A domain;VWFA domain profile.;	-0.16	0.999735	High	7	48	7	181	19.9	-0.226004
mRNA.chromosome_5.1487.1	K01444 AGA, aspG; N4-(beta-N-acetylglucosaminyl)-L-asparaginase; PREDICTED: N(4)-(Beta-N-acetylglucosaminyl)-L-asparaginase [Microplitis demolitor];PREDICTED: N(4)-(Beta-N-acetylglucosaminyl)-L-asparaginase-like [Ceratosolen solmsi marchali] Asparaginase;Glycosylasparaginase;	-0.97	0.266027	High	2	3	2	333	35.8	-0.224317
mRNA.chromosome_3.2899.1	K09022 ridA, tdcF; 2-iminobutanoate/2-iminopropanoate deaminase; hypothetical protein [Scyliorhinus torazame];2-iminobutanoate/2-iminopropanoate deaminase-like [Crassostrea virginica] Endoribonuclease L-PSP;TIGR00004: reactive intermediate/imine deaminase;Uncharacterized protein family UPF0076 signature.;YjgF_YER057c_UK114_family;	-0.99	0.65627	High	4	19	4	140	14.7	-0.22095
mRNA.chromosome_11.1435.1	K03989 C4; complement component 4; uncharacterized protein LOC118766834 [Octopus vulgaris];short-chain collagen C4-like [Dendronephthya gigantea];short-chain collagen C4 [Crassostrea gigas] --	-0.25	0.999735	High	16	277	16	267	30.1	-0.22095
mRNA.chromosome_4.1618.1	-- unnamed protein product [Mytilus coruscus];uncharacterized protein LOC105335177 [Crassostrea gigas];hypothetical protein C0Q70_11490 [Pomacea canaliculata] Modulator of levamisole receptor-1;	-0.31	0.999735	High	3	6	3	212	24.3	-0.21927
mRNA.chromosome_13.2177.1	K02729 PSMA5; 20S proteasome subunit alpha 5; PSMA5 [Mytilus coruscus];Proteasome subunit alpha type-5 [Mizuhopecten yessoensis];proteasome subunit alpha type-5-like [Crassostrea virginica] proteasome_alpha_type_5;Proteasome alpha-type subunit profile.;Proteasome alpha-type subunits signature.;Proteasome subunit;Proteasome subunit A N-terminal signature;	-0.05	0.999735	High	5	24	5	241	26.6	-0.21927
mRNA.chromosome_11.120.1	-- uncharacterized oxidoreductase YjmC [Aplysia californica];hypothetical protein C0Q70_08714 [Pomacea canaliculata];LOW QUALITY PROTEIN: uncharacterized protein LOC112563873 [Pomacea canaliculata] Malate/L-lactate dehydrogenase;	1.27	NA	High	3	3	3	340	36.3	-0.212568
mRNA.chromosome_2.2130.1	K02866 RP-L10e, RPL10; large subunit ribosomal protein L10e; QM protein [Meretrix meretrix];QM protein [Azumapecten farreri] Ribosomal_L16_L10e;Ribosomal protein L10e signature.;Ribosomal protein L16p/L10e;uL16_euk_arch: ribosomal protein uL16;	-1.18	0.14742	High	2	7	2	218	25.4	-0.210897
mRNA.chromosome_2.1050.1	K12462 ARHGDI, RHOGDI; Rho GDP-dissociation inhibitor; PREDICTED: rho GDP-dissociation inhibitor 1 isoform X1 [Pelecanus crispus];PREDICTED: rho GDP-dissociation inhibitor 1 isoform X1 [Gavia stellata];PREDICTED: rho GDP-dissociation inhibitor 1 isoform X1 [Charadrius vociferus] RHO protein GDP dissociation inhibitor;RHO protein GDP dissociation inhibitor signature;	0.58	0.767112	High	3	23	3	126	14.9	-0.210897
mRNA.chromosome_15.1578.1	-- complement C1q-like protein 4 [Crassostrea gigas];complement C1q-like protein 4 [Crassostrea virginica];collagen alpha-1(X) chain-like [Crassostrea virginica] C1q domain;C1q domain profile.;Complement C1Q domain signature;	-0.58	0.546672	High	3	31	3	202	22.2	-0.209228
mRNA.contig_1952.2.1	-- complement component C3 [Ruditapes decussatus] NTR domain profile.;UNC-6/NTR/C345C module;	-0.65	0.999735	High	6	62	6	76	9	-0.209228
mRNA.chromosome_15.1767.11	-- NOTCH1 [Mytilus coruscus];NOTCH1 [Mytilus coruscus];neurogenic locus notch homolog protein 1-like isoform X3 [Pomacea canaliculata] Ankyrin repeat profile.;Ankyrin repeat region circular profile.;Ankyrin repeats (3 copies);Aspartic acid and asparagine	0.22	0.92865	High	12	70	12	2371	259.5	-0.207561
mRNA.chromosome_13.2426.2	K04097 HPGDS; prostaglandin-H2 D-isomerase / glutathione transferase; glutathione S-transferase A [Ruditapes philippinarum];glutathione S-transferase sigma-class [Solen grandis];glutathione S-transferase 1 [Aplysia californica] AMPS.1;AMPS (cytGST): Alpha-, Mu-, Pi-, and Sigma-like;Glutathione S-transferase, C-terminal domain;Glutathione S-transferase, N-terminal domain;GST_C_Sigma_like;GST_N_Sig…	-0.29	0.999735	High	14	36	14	235	27.1	-0.202572
mRNA.chromosome_17.1358.1	-- uncharacterized protein LOC111119780 [Crassostrea virginica] --	NA	NA	Medium	2	62	2	109	13	-0.202572
mRNA.chromosome_7.2540.1	-- hypothetical protein KP79_PYT25098 [Mizuhopecten yessoensis];AMP-1 [Pinctada imbricata] --	-3.22	0.456153	High	4	14	4	100	11.4	-0.200913
mRNA.chromosome_9.1945.1	K06252 TN; tenascin;K06252 TN; tenascin; PREDICTED: microfibril-associated glycoprotein 4-like isoform X1 [Branchiostoma belcheri];ficolin-2-like [Asterias rubens];PREDICTED: ryncolin-1-like isoform X3 [Branchiostoma belcheri] Fibrinogen beta and gamma chains, C-terminal globular domain;Fibrinogen C-terminal domain profile.;Fibrinogen C-terminal domain signature.;FReD;	-3.16	0.728141	High	8	486	2	209	23.5	-0.195946
mRNA.chromosome_13.1195.1	K14786 KRI1; protein KRI1; uncharacterized protein LOC110461716 isoform X2 [Mizuhopecten yessoensis] --	-2.32	NA	Low	1	8	1	562	63.1	-0.194295
mRNA.chromosome_11.2341.1	K05497 GDF8_11; growth differentiation factor 8/11; myostatin [Sinonovacula constricta];myostatin [Haliotis discus hannai];myostatin [Mytilus chilensis] TGF-beta family profile.;TGF-beta family signature.;TGF-beta propeptide;Transforming growth factor beta like domain;	0.22	0.999735	High	4	70	4	530	61.2	-0.192645
mRNA.chromosome_14.931.1	-- PREDICTED: eukaryotic translation initiation factor 5A-1-like [Lates calcarifer];PREDICTED: eukaryotic translation initiation factor 5A-1-like [Austrofundulus limnaeus];eukaryotic translation initiation factor 5A-1 [Oryzias latipes] eIF_5A: translation	-0.16	0.951614	High	10	87	10	156	17.1	-0.190997
mRNA.chromosome_10.334.1	K12751 MYL6; myosin light chain 6; myosin essential light chain [Crassostrea ariakensis];MYL6 [Mytilus coruscus];myosin-2 essential light chain [Crassostrea gigas] EFh;EF-hand calcium-binding domain profile.;EF-hand domain;	-0.17	0.977423	High	9	51	9	146	16.5	-0.189351
mRNA.chromosome_9.1354.5	-- cilia- and flagella-associated protein 99-like isoform X2 [Pecten maximus] --	0.47	0.999735	Low	1	11	1	655	77.2	-0.189351
mRNA.chromosome_8.199.2	K03768 PPIB, ppiB; peptidyl-prolyl cis-trans isomerase B (cyclophilin B); peptidyl-prolyl cis-trans isomerase [Crassostrea gigas];peptidyl-prolyl cis-trans isomerase-like [Crassostrea virginica];PPIB [Mytilus coruscus] Cyclophilin peptidyl-prolyl cis-trans isomerase signature;Cyclophilin type peptidyl-prolyl cis-trans isomerase/CLD;Cyclophilin-type peptidyl-prolyl cis-trans isomerase domain profi…	-7.2	3.35e-06	High	2	4	2	256	28.2	-0.187707
mRNA.chromosome_8.2232.1	K14284 NXF, TAP, MEX67; nuclear RNA export factor;K20473 NBAS; neuroblastoma-amplified sequence; hypothetical protein AWC38_SpisGene1938 [Stylophora pistillata];Terminal uridylyltransferase 4 [Stylophora pistillata];TPA_asm: PolB [Corynactis coral adintovirus] --	1.69	NA	Low	1	1	1	133	15.8	-0.187707
mRNA.chromosome_11.833.1	-- phage lysozyme 2 [Meretrix meretrix];phage-type lysozyme [Ruditapes philippinarum];phage lysozyme 2 [Ruditapes philippinarum] Phage T4 lysozyme signature;T4_like_lys;	NA	NA	High	2	4	2	171	19.3	-0.186065
mRNA.chromosome_11.140.1	K07378 NLGN; neuroligin;K07378 NLGN; neuroligin; Neuroligin-1 [Mizuhopecten yessoensis];acetylcholinesterase [Crassostrea gigas] Carboxylesterase family;Carboxylesterases type-B serine active site.;Carboxylesterases type-B signature 2.;	-1.63	0.791042	Medium	1	4	1	591	67	-0.184425
mRNA.chromosome_3.3118.4	K19511 PXDN, VPO1; peroxidase; PXDN [Mytilus coruscus];peroxidasin-like isoform X1 [Crassostrea virginica] Animal haem peroxidase;Animal haem peroxidase signature;Animal heme peroxidase superfamily profile.;Ig;Ig-like domain profile.;Immunoglobulin I-set domain;Leucine rich repeat;Leucine-rich repeat profile.;peroxidasin_like;von Willebrand factor type C domain;VWFC domain profile.;VWFC domain si…	0.49	0.951614	High	29	103	29	1495	170	-0.182786
mRNA.chromosome_10.729.2	ND; C1q domain-containing protein DC17, partial [Archivesica packardana];C1q domain-containing protein DC18, partial [Archivesica packardana];C1q domain-containing protein DC22, partial [Archivesica packardana] C1q domain;C1q domain profile.;Complement C1Q domain signature;	-0.4	0.999735	High	14	208	14	235	26.6	-0.182786
mRNA.chromosome_7.444.1	K08574 CAPN5; calpain-5; calpain-5-like [Pecten maximus] Calpain cysteine protease (C2) family signature;Calpain family cysteine protease;Calpain large subunit, domain III;CysPc;Cysteine proteinase, calpain-type, catalytic domain profile.;Eukaryotic thiol (cysteine) proteases cysteine active site.;	-2.3	NA	Low	1	2	1	486	55.6	-0.182786
mRNA.chromosome_17.2056.1	-- 40S ribosomal protein S11-like [Centruroides sculpturatus];ribosomal protein S11, partial [Argopecten irradians];40S ribosomal protein S11 [Lingula anatina] Ribosomal protein S17;Ribosomal protein S17 family signature;Ribosomal protein S17 signature.;R	-0.81	0.199175	High	1	4	1	152	17.5	-0.181149
mRNA.chromosome_5.1493.1	K10062 COLEC12; collectin sub-family member 12; perlucin [Crassostrea gigas];low affinity immunoglobulin epsilon Fc receptor-like [Crassostrea virginica];perlucin-like protein [Crassostrea virginica] CLECT;C-type lectin domain profile.;Lectin C-type domain;	0.23	0.999735	High	4	10	4	161	19	-0.179515
mRNA.chromosome_9.1805.1	K01834 PGAM, gpmA; 2,3-bisphosphoglycerate-dependent phosphoglycerate mutase; probable phosphoglycerate mutase [Pecten maximus];probable phosphoglycerate mutase [Crassostrea gigas] 2,3-bisphosphoglycerate-dependent phosphoglycerate mutase [gpmA].;Histidine phosphatase superfamily (branch 1);HP_PGM_like;pgm_1: phosphoglycerate mutase 1 family;Phosphoglycerate mutase family phosphohistidine signatu…	0.14	0.999735	High	12	192	12	251	28.5	-0.179515
mRNA.chromosome_14.1020.1	-- GPR157 [Mytilus coruscus];G-protein coupled receptor 157 [Crassostrea gigas];G-protein coupled receptor 157-like [Crassostrea virginica] 7tm_classB;GCR1-cAMP receptor family signature;G-protein coupled receptors family 2 profile 2.;	-0.65	0.970171	Low	1	4	1	377	42.9	-0.176251
mRNA.chromosome_2.2414.1	K07249 E1.2.1.36; retinal dehydrogenase; Retinal dehydrogenase 2 [Mizuhopecten yessoensis];retinal dehydrogenase 2-like [Pecten maximus];retinal dehydrogenase 2-like [Pecten maximus] Aldehyde dehydrogenase family;Aldehyde dehydrogenases cysteine active site.;Aldehyde dehydrogenases glutamic acid active site.;	0.04	NA	High	10	23	7	474	51.9	-0.176251
mRNA.chromosome_5.936.1	-- uncharacterized protein LOC111103347 isoform X1 [Crassostrea virginica];uncharacterized protein LOC117685375 isoform X1 [Crassostrea gigas];uncharacterized protein LOC117685375 isoform X2 [Crassostrea gigas] B-box zinc finger;Fibronectin type III domai	-0.18	0.999735	High	4	5	3	741	84.3	-0.171368
mRNA.chromosome_1.989.1	K00432 gpx; glutathione peroxidase; Se-GPx-b [Ruditapes philippinarum];selenium-dependent glutathione peroxidase [Sinonovacula constricta];selenium-dependent glutathione peroxidase [Mytilus galloprovincialis] Glutathione peroxidase;Glutathione peroxidase profile.;	-0.78	0.63183	High	3	3	3	144	17.1	-0.169745
mRNA.chromosome_19.1074.1	-- microfibril-associated glycoprotein 4-like [Acanthaster planci];microfibril-associated glycoprotein 4-like [Acanthaster planci] Fibrinogen beta and gamma chains, C-terminal globular domain;Fibrinogen C-terminal domain profile.;Fibrinogen C-terminal dom	2.47	NA	High	4	128	2	312	35.6	-0.169745
mRNA.chromosome_19.1354.1	-- -- --	4.96	0.000200903	High	7	22	7	779	84.4	-0.168123
mRNA.chromosome_5.1439.1	-- sialic acid-binding lectin [Ruditapes philippinarum];C1q domain-containing protein DC23, partial [Archivesica packardana];C1q domain-containing protein DC24, partial [Archivesica packardana] C1q domain;C1q domain profile.;	-2.21	0.359856	High	3	33	3	98	11	-0.166503
mRNA.chromosome_12.1721.1	ND; C1q domain-containing protein DC17, partial [Archivesica packardana];C1q domain-containing protein DC22, partial [Archivesica packardana];C1q domain-containing protein DC9, partial [Archivesica packardana] C1q domain;C1q domain profile.;Complement C1Q domain signature;	-0.93	0.848378	High	9	186	5	230	26.1	-0.166503
mRNA.chromosome_17.191.1	-- -- C1q domain;C1q domain profile.;Complement C1Q domain signature;	0.38	0.999735	High	11	177	11	205	23.2	-0.166503
mRNA.chromosome_6.308.2	-- N-terminal EF-hand calcium-binding protein 1-like, partial [Pecten maximus];N-terminal EF-hand calcium-binding protein 1 isoform X1 [Aplysia californica] EF hand;EF-hand calcium-binding domain profile.;EF-hand domain pair;	-0.48	0.423223	High	3	4	3	220	25	-0.164884
mRNA.chromosome_16.1891.2	-- rootletin-like [Crassostrea virginica];golgin subfamily A member 4-like isoform X3 [Mizuhopecten yessoensis] Protein SOGA;	-0.89	0.93264	Medium	2	13	2	1832	208.7	-0.164884
mRNA.chromosome_17.406.1	-- MAM and LDL-receptor class A domain-containing protein 1-like isoform X1 [Mizuhopecten yessoensis] CCP;MAM;MAM domain, meprin/A5/mu;MAM domain profile.;Sushi/CCP/SCR domain profile.;Sushi repeat (SCR repeat);	0.22	0.999735	High	3	3	3	755	81.6	-0.164884
mRNA.chromosome_4.341.1	K04565 SOD1; superoxide dismutase, Cu-Zn family; uncharacterized protein LOC106151196 [Lingula anatina];superoxide dismutase (Cu-Zn) [Paramecium bursaria Chlorella virus NE-JV-1] Copper/Zinc superoxide dismutase signature 1.;Copper/Zinc superoxide dismutase signature 2.;Copper/zinc superoxide dismutase (SODC);Cu-Zn_Superoxide_Dismutase;Cu-Zn-superoxide dismutase family signature;	7.8	9.36e-13	High	4	16	4	217	24.3	-0.161653
mRNA.chromosome_3.3045.1	K10104 FCN; ficolin;K10104 FCN; ficolin; PREDICTED: microfibril-associated glycoprotein 4-like isoform X1 [Branchiostoma belcheri];PREDICTED: angiopoietin-related protein 7-like [Branchiostoma belcheri];uncharacterized protein LOC118421761 [Branchiostoma floridae] Fibrinogen beta and gamma chains, C-terminal globular domain;Fibrinogen C-terminal domain profile.;Fibrinogen C-terminal domain signat…	0.04	0.999735	High	14	103	13	409	47.3	-0.161653
mRNA.chromosome_15.606.1	-- PREDICTED: sushi, von Willebrand factor type A, EGF and pentraxin domain-containing protein 1-like [Branchiostoma belcheri];PREDICTED: LOW QUALITY PROTEIN: polycystic kidney disease protein 1-like 2 [Branchiostoma belcheri];PREDICTED: LOW QUALITY PROTE	0.46	0.999735	High	8	24	2	365	41.3	-0.161653
mRNA.chromosome_2.1254.1	K09580 PDIA1, P4HB; protein disulfide-isomerase A1; PDIA1 [Mytilus coruscus];procollagen-proline dioxygenase beta subunit [Mytilus galloprovincialis];protein disulfide isomerase [Haliotis discus discus] ER_PDI_fam: protein disulfide isomerase;PDI_a_family;PDI_a_PDI_a'_C;PDI_b_family;PDI_b'_family;pdi_dom: protein disulfide-isomerase domain;Thioredoxin;Thioredoxin domain profile.;Thioredoxin famil…	0.49	0.858921	High	24	170	24	431	47.9	-0.16004
mRNA.chromosome_12.1333.1	K04552 UBE2L3, UBCH7; ubiquitin-conjugating enzyme E2 L3; ubiquitin-conjugating enzyme E2 L3-like [Dendronephthya gigantea];hypothetical protein CAPTEDRAFT_153554 [Capitella teleta];hypothetical protein Cfor_00356, partial [Coptotermes formosanus] UBCc;Ubiquitin-conjugating enzyme;Ubiquitin-conjugating enzymes active site.;Ubiquitin-conjugating enzymes family profile.;	-0.01	0.999735	High	4	8	4	154	17.7	-0.16004
mRNA.chromosome_8.1937.1	-- unnamed protein product [Mytilus coruscus];uncharacterized protein LOC110447251 [Mizuhopecten yessoensis];universal stress protein in QAH/OAS sulfhydrylase 3'region isoform X1 [Crassostrea gigas] Universal stress protein family;Universal stress protein	-0.3	0.999735	High	5	21	5	152	16.7	-0.158429
mRNA.chromosome_12.2465.2	K01077 E3.1.3.1, phoA, phoB; alkaline phosphatase; alkaline phosphatase-like [Pomacea canaliculata];alkaline phosphatase, tissue-nonspecific isozyme [Crassostrea gigas] Alkaline phosphatase;Alkaline phosphatase signature;ALP;	8.18	2.56e-05	High	2	2	2	463	51.1	-0.15682
mRNA.chromosome_6.691.3	K17637 EXOC2, SEC5; exocyst complex component 2; exocyst complex component 2-like isoform X2 [Octopus vulgaris] Exocyst complex component Sec5;IPT_PCSR;IPT/TIG domain;	0.04	0.999735	Medium	2	7	2	909	102.9	-0.153607
mRNA.chromosome_7.626.1	K18264 ITM2B; integral membrane protein 2B; integral membrane protein 2B isoform X1 [Crassostrea gigas];integral membrane protein 2B isoform X2 [Crassostrea gigas];integral membrane protein 2A-like isoform X5 [Crassostrea virginica] BRICHOS domain;BRICHOS domain profile.;	-0.07	0.999735	Low	1	5	1	259	30	-0.153607
mRNA.chromosome_13.128.1	K04097 HPGDS; prostaglandin-H2 D-isomerase / glutathione transferase; sigma glutathione S-transferase 1 [Ruditapes philippinarum];sigma-class glutathione S-transferase [Sinanodonta woodiana];sigma class glutathione S-transferase [Hyriopsis cumingii] AMPS.1;Glutathione S-transferase, C-terminal domain;Glutathione S-transferase, N-terminal domain;Glutathione Transferase (cytosolic);GST_C_Sigma_like…	0	NA	High	13	40	12	203	23.3	-0.152003
mRNA.chromosome_3.2238.1	K05692 ACTB_G1; actin beta/gamma 1; hypothetical protein DOY81_003542 [Sarcophaga bullata];actin [Pinctada fucata] Actin;Actins signature 2.;	-1.14	0.76313	High	9	261	2	158	17.8	-0.150401
mRNA.chromosome_15.576.2	-- PREDICTED: von Willebrand factor D and EGF domain-containing protein-like isoform X3 [Cyprinodon variegatus];PREDICTED: von Willebrand factor D and EGF domain-containing protein-like isoform X1 [Cyprinodon variegatus];PREDICTED: von Willebrand factor D	0.48	0.809907	High	14	1286	14	196	21.5	-0.150401
mRNA.chromosome_14.606.1	-- succinate dehydrogenase [ubiquinone] iron-sulfur subunit, mitochondrial [Crassostrea gigas];succinate dehydrogenase [ubiquinone] iron-sulfur subunit, mitochondrial-like [Crassostrea virginica];SDHB [Mytilus coruscus] 2Fe-2S ferredoxin-type iron-sulfur	-0.19	0.935226	High	6	18	6	283	32.2	-0.150401
mRNA.chromosome_4.2671.1	K17854 CYP2K; cytochrome P450, family 2, subfamily K; cytochrome P450 [Ruditapes philippinarum];cytochrome P450 2F2-like [Pecten maximus];cytochrome P450 2E1-like [Pomacea canaliculata] Cytochrome P450;Cytochrome P450 cysteine heme-iron ligand signature.;E-class P450 group I signature;P450 superfamily signature;	0.37	0.999735	Low	1	6	1	499	57	-0.150401
mRNA.chromosome_15.2368.1	-- uncharacterized protein LOC117344442 [Pecten maximus];unnamed protein product [Mytilus coruscus] --	-0.33	0.999735	Low	1	1	1	884	101.6	-0.150401
mRNA.chromosome_17.1203.2	-- 60S ribosomal protein L12-like [Limulus polyphemus];ribosomal protein rpl12 [Eurythoe complanata] 50S ribosomal protein L11 [rplK].;Ribosomal_L11;Ribosomal protein L11, N-terminal domain;Ribosomal protein L11, RNA binding domain;Ribosomal protein L11 s	-1.09	0.158979	High	5	23	5	165	17.8	-0.148801
mRNA.chromosome_2.1014.2	-- cAMP-dependent protein kinase regulatory subunit isoform X1 [Crassostrea gigas];cAMP-dependent protein kinase regulatory subunit isoform X2 [Crassostrea gigas];cAMP-dependent protein kinase regulatory subunit isoform X7 [Crassostrea gigas] cAMP/cGMP bi	0.8	0.39472	High	6	13	6	176	19.9	-0.148801
mRNA.chromosome_6.2042.1	K09550 PFDN4; prefoldin subunit 4; prefoldin subunit 4-like [Pecten maximus];prefoldin subunit 4 isoform X1 [Geotrypetes seraphini] --	-0.02	0.999735	Low	1	1	1	50	5.9	-0.148801
mRNA.chromosome_8.1389.1	K09542 CRYAB; crystallin, alpha B; heat shock protein 20 [Meretrix meretrix];heat shock protein 22 isoform 1 [Ruditapes philippinarum];heat shock protein 20 [Cyclina sinensis] Alpha crystallin signature;Hsp20/alpha crystallin family;metazoan_ACD;Small heat shock protein (sHSP) domain profile.;	-1.15	0.487859	High	6	36	2	185	21.6	-0.147202
mRNA.chromosome_2.799.1	K00789 metK; S-adenosylmethionine synthetase; metK [Mytilus coruscus];LOW QUALITY PROTEIN: S-adenosylmethionine synthase-like [Pomacea canaliculata] metK: methionine adenosyltransferase;S-adenosylmethionine synthase [metK].;S-adenosylmethionine synthase signature 1.;S-adenosylmethionine synthase signature 2.;S-adenosylmethionine synthetase, central domain;S-adenosylmethionine synthetase, C-termin…	-0.32	0.887963	High	4	7	4	416	46	-0.14401
mRNA.chromosome_5.2485.1	ND; -- C1q domain;C1q domain profile.;	-0.35	NA	High	15	242	5	391	43.8	-0.14401
mRNA.chromosome_11.1295.1	K03989 C4; complement component 4; uncharacterized protein LOC111103540 [Crassostrea virginica];uncharacterized protein LOC117317124 [Pecten maximus] --	0.04	NA	High	8	203	4	192	21.2	-0.14401
mRNA.chromosome_18.1030.1	-- PREDICTED: aggrecan core protein-like, partial [Anolis carolinensis];aggrecan core protein isoform X2 [Pogona vitticeps] Extracellular link domain;Link domain profile.;	NA	NA	Low	1	3	1	206	23.4	-0.14401
mRNA.chromosome_8.1588.1	-- universal stress protein Slr1101 [Crassostrea gigas] Universal stress protein family;Universal stress protein signature;USP_Like;	-0.49	0.782652	High	3	7	3	171	19.1	-0.142417
mRNA.chromosome_1.816.1	K00649 GNPAT; glyceronephosphate O-acyltransferase; dihydroxyacetone phosphate acyltransferase-like [Pecten maximus];dihydroxyacetone phosphate acyltransferase [Crassostrea gigas] Acyltransferase;LPLAT_DHAPAT-like;	0.37	0.937489	Low	1	2	1	682	77.9	-0.142417
mRNA.chromosome_14.676.2	-- COP1-interactive protein 1-like isoform X4 [Trematomus bernacchii];COP1-interactive protein 1-like isoform X9 [Trematomus bernacchii];COP1-interactive protein 1-like isoform X10 [Trematomus bernacchii] C1q domain;C1q domain profile.;Complement C1Q doma	-0.35	0.952478	High	18	478	18	342	37.8	-0.140826
mRNA.chromosome_12.417.1	K01365 CTSL; cathepsin L; hypothetical protein BOX15_Mlig013052g1 [Macrostomum lignano];cathepsin L1 isoform X4 [Lingula anatina] Cathepsin propeptide inhibitor domain (I29);Eukaryotic thiol (cysteine) proteases cysteine active site.;Papain cysteine protease (C1) family signature;Papain family cysteine protease;Peptidase_C1A;	1.98	0.674338	High	7	18	7	358	40.6	-0.139236
mRNA.chromosome_3.670.1	K01895 ACSS, acs; acetyl-CoA synthetase; acetyl-coenzyme A synthetase, cytoplasmic [Lingula anatina] Ac_CoA_lig_AcsA: acetate--CoA ligase;Acetyl-coenzyme A synthetase N-terminus;ACS;AMP-binding enzyme;AMP-binding enzyme C-terminal domain;EF-hand calcium-binding domain.;Putative AMP-binding domain signature.;	-0.04	0.999735	Medium	1	3	1	678	76.3	-0.136062
mRNA.chromosome_4.2511.1	K04565 SOD1; superoxide dismutase, Cu-Zn family; superoxide dismutase [Cu-Zn]-like [Pecten maximus];protein RFT1-like protein [Dinothrombium tinctorium] Copper/Zinc superoxide dismutase signature 1.;Copper/Zinc superoxide dismutase signature 2.;Copper/zinc superoxide dismutase (SODC);Cu-Zn_Superoxide_Dismutase;Cu-Zn-superoxide dismutase family signature;	0.06	0.999735	High	10	208	10	151	15.5	-0.136062
mRNA.chromosome_13.1693.1	K05636 LAMB1; laminin, beta 1;K05636 LAMB1; laminin, beta 1; laminin subunit beta-1-like isoform X2 [Limulus polyphemus] --	0.08	0.999735	High	13	132	13	204	22.7	-0.134477
mRNA.chromosome_16.534.1	-- adenosine deaminase-like isoform X1 [Pecten maximus];adenosine deaminase-like isoform X2 [Pecten maximus] aden_deam: adenosine deaminase;Adenosine/AMP deaminase;Adenosine and AMP deaminase signature.;	0.1	0.999735	Low	1	1	1	282	32.1	-0.134477
mRNA.chromosome_16.1876.1	-- hypothetical protein AM593_10055, partial [Mytilus galloprovincialis];vitelline membrane outer layer protein 1 homolog isoform X1 [Crassostrea virginica];vitelline membrane outer layer protein 1 homolog isoform X2 [Crassostrea virginica] Vitelline memb	-0.68	NA	High	2	3	2	188	20.2	-0.131313
mRNA.chromosome_5.1986.1	K03989 C4; complement component 4; hic24 [Hyriopsis cumingii];short-chain collagen C4-like [Branchiostoma floridae];PREDICTED: collagen alpha-1(XVI) chain-like isoform X1 [Branchiostoma belcheri] --	-1.34	0.647023	High	4	44	2	84	9.4	-0.128156
mRNA.chromosome_6.2724.1	K14455 GOT2; aspartate aminotransferase, mitochondrial; GOT2 [Mytilus coruscus];aspartate aminotransferase, mitochondrial-like [Pecten maximus];mitochondrial aspartate aminotransferase [Azumapecten farreri] AAT_like;Aminotransferase class I and II;Aminotransferases class-I pyridoxal-phosphate attachment site.;Aspartate aminotransferase signature;	-0.24	0.919896	High	4	10	4	392	43.2	-0.128156
mRNA.chromosome_4.368.1	ND; sialic acid binding lectin [Solen grandis];putative C1q domain containing protein MgC1q75 [Mytilus galloprovincialis];hypothetical protein AM593_07466, partial [Mytilus galloprovincialis] C1q domain;C1q domain profile.;	-3.12	NA	High	4	42	4	199	22.1	-0.128156
mRNA.chromosome_15.617.1	-- PREDICTED: LOW QUALITY PROTEIN: uncharacterized protein LOC109480621, partial [Branchiostoma belcheri];PREDICTED: LOW QUALITY PROTEIN: uncharacterized protein LOC109480621, partial [Branchiostoma belcheri];PREDICTED: LOW QUALITY PROTEIN: uncharacterize	0.57	0.999735	High	9	28	4	366	41.7	-0.12658
mRNA.chromosome_13.1622.1	-- aerolysin-like protein [Lingula anatina];aerolysin-like protein [Lingula anatina];aerolysin-like protein [Lingula anatina] --	-0.32	0.999735	High	4	6	4	289	31.8	-0.125006
mRNA.chromosome_9.1188.1	K07371 BLNK; B-cell linker protein; lymphocyte cytosolic protein 2 isoform X3 [Crassostrea gigas];lymphocyte cytosolic protein 2 isoform X4 [Crassostrea gigas];lymphocyte cytosolic protein 2 isoform X5 [Crassostrea gigas] --	0.38	0.999735	Low	1	1	1	83	9.3	-0.120294
mRNA.chromosome_3.985.1	K07375 TUBB; tubulin beta; tubulin beta-4B chain isoform X1 [Echinops telfairi];tubulin beta-2A chain isoform X3 [Anarrhichthys ocellatus] beta_tubulin;Beta-tubulin signature;Tubulin C-terminal domain;Tubulin/FtsZ family, GTPase domain;Tubulin signature;Tubulin subunits alpha, beta, and gamma signature.;	-0.44	0.860033	High	12	100	4	468	52.8	-0.117161
mRNA.chromosome_17.2229.1	-- -- Aldo/keto reductase family;Aldo/keto reductase family putative active site signature.;Aldo/keto reductase family signature 1.;Aldo/keto reductase family signature 2.;Aldo-keto reductase signature;Aldo_ket_red;	0.33	0.999735	High	7	17	7	305	34.6	-0.117161
mRNA.chromosome_4.3520.1	K04434 MAPK8IP1, JIP1; mitogen-activated protein kinase 8 interacting protein 1; C-Jun-amino-terminal kinase-interacting protein 1-like [Pecten maximus];uncharacterized protein LOC105324754 isoform X2 [Crassostrea gigas] Phosphotyrosine interaction domain (PID) profile.;Phosphotyrosine interaction domain (PTB/PID);PTB_JIP;Variant SH3 domain;	1.18	NA	Low	1	2	1	367	42.2	-0.117161
mRNA.contig_3925.2.1	-- Pol, env [Haliotis discus hannai];Pol [Haliotis discus hannai];Pol [Haliotis discus hannai] Integrase catalytic domain profile.;Integrase core domain;Integrase zinc binding domain;	-0.68	NA	Low	1	3	1	346	39.3	-0.115597
mRNA.chromosome_7.1819.1	K09542 CRYAB; crystallin, alpha B; heat shock protein 22 isoform 2 [Ruditapes philippinarum];heat shock protein 20 [Meretrix meretrix];heat shock protein 22 isoform 1 [Ruditapes philippinarum] Alpha crystallin signature;Hsp20/alpha crystallin family;metazoan_ACD;Small heat shock protein (sHSP) domain profile.;	-0.83	0.683187	High	13	279	11	211	24.7	-0.114035
mRNA.chromosome_5.3081.2	K16939 SEPT6_8_11; septin 6/8/11; LOW QUALITY PROTEIN: septin-11-like [Pomacea canaliculata];septin-11-like isoform X1 [Mizuhopecten yessoensis];septin-11-like isoform X2 [Mizuhopecten yessoensis] CDC_Septin;Septin;Septin-type guanine nucleotide-binding (G) domain profile.;	-0.18	0.999735	High	3	6	2	397	45.6	-0.114035
mRNA.chromosome_3.2663.1	K02951 RP-S12e, RPS12; small subunit ribosomal protein S12e; ribosomal protein rps12 [Eurythoe complanata];40S ribosomal protein [Phragmatopoma lapidosa];40S ribosomal protein S12 [Crassostrea gigas] Ribosomal protein L7Ae/L30e/S12e/Gadd45 family;Ribosomal protein S12E family signature;Ribosomal protein S12e signature.;	-1.24	0.12849	High	3	9	3	121	13.4	-0.112475
mRNA.chromosome_15.2153.2	-- quinone oxidoreductase-like isoform X1 [Crassostrea virginica];quinone oxidoreductase-like isoform X2 [Crassostrea virginica];quinone oxidoreductase-like isoform X3 [Crassostrea virginica] Alcohol dehydrogenase GroES-like domain;zeta_crystallin;Zinc-bi	0.13	0.999735	High	5	8	5	324	34.5	-0.112475
mRNA.chromosome_11.424.1	-- -- --	8.89	8.53e-18	High	6	77	6	383	39.7	-0.110916
mRNA.chromosome_2.551.1	K09548 PFDN1; prefoldin subunit 1; prefoldin subunit 1-like isoform X2 [Pecten maximus];prefoldin subunit 1-like isoform X2 [Pomacea canaliculata] Prefoldin subunit;	0.14	0.999735	High	2	9	2	128	14.5	-0.106249
mRNA.chromosome_3.682.1	K03872 TCEB1; transcription elongation factor B, polypeptide 1; Transcription elongation factor B polypeptide 1 [Mizuhopecten yessoensis] BTB_POZ_EloC;Skp1 family, tetramerisation domain;	-0.2	0.977423	Medium	1	2	1	119	13.2	-0.103147
mRNA.chromosome_7.1079.1	ND; C1q domain-containing protein DC17, partial [Archivesica packardana];C1q domain-containing protein DC22, partial [Archivesica packardana];C1q domain-containing protein DC18, partial [Archivesica packardana] C1q domain;C1q domain profile.;Complement C1Q domain signature;	-0.7	0.999735	High	6	32	6	199	22.7	-0.103147
mRNA.chromosome_18.531.3	-- collagen alpha-1(I) chain-like isoform X4 [Crassostrea virginica];collagen alpha-1(I) chain-like isoform X3 [Crassostrea virginica] Collagenase NC10 and Endostatin;Collagen triple helix repeat (20 copies);LDLa;LDL-receptor class A (LDLRA) domain profil	-1.55	0.747236	High	2	7	2	1410	142.2	-0.101598
mRNA.chromosome_10.560.1	K17256 IGFALS, ALS; insulin-like growth factor-binding protein complex acid labile subunit; uncharacterized protein LOC112557087 [Pomacea canaliculata];unnamed protein product [Mytilus coruscus] BspA type Leucine rich repeat region (6 copies);Leucine rich repeat;Leucine-rich repeat profile.;	0.07	0.999735	High	3	8	3	799	90.3	-0.101598
mRNA.chromosome_13.1577.1	K00139 ALDH5A1; succinate-semialdehyde dehydrogenase; succinate-semialdehyde dehydrogenase, mitochondrial isoform X2 [Lingula anatina];succinate-semialdehyde dehydrogenase, mitochondrial-like [Lingula anatina] Aldehyde dehydrogenase family;Aldehyde dehydrogenases glutamic acid active site.;ALDH_F5_SSADH_GabD;	0.2	0.999735	High	12	25	12	459	49.1	-0.101598
mRNA.chromosome_10.2622.1	-- 2-oxoglutarate-dependent dioxygenase htyE-like [Crassostrea gigas] 2OG-Fe(II) oxygenase superfamily;Fe(2+) 2-oxoglutarate dioxygenase domain profile.;non-haem dioxygenase in morphine synthesis N-terminal;	0.71	0.957139	High	12	22	12	314	35.5	-0.0985055
mRNA.chromosome_3.211.2	K03900 VWF; von Willebrand factor;K03900 VWF; von Willebrand factor; uncharacterized protein LOC105342035 [Crassostrea gigas];LOW QUALITY PROTEIN: uncharacterized protein LOC111129625 [Crassostrea virginica];uncharacterized protein LOC117319770, partial [Pecten maximus] von Willebrand factor type D domain;VWFD domain profile.;	-0.78	0.930801	High	91	477	48	3299	364.2	-0.0969617
mRNA.chromosome_17.1557.1	-- -- Sulfotransferase domain;	0.22	0.999735	High	8	11	5	194	22.9	-0.0954196
mRNA.chromosome_5.2394.1	K06530 CD109; CD109 antigen (Gov platelet alloantigens); CD109 antigen [Aplysia californica];byssal protease inhibitor-like protein 1 [Mytilus coruscus];CD109 antigen [Lingula anatina] Alpha-2-macroglobulin bait region domain;	4.28	0.236319	High	2	8	2	52	5.6	-0.093879
mRNA.chromosome_13.344.1	K13915 LYZ; lysozyme C; C-type lysozyme 3 [Mytilus galloprovincialis];LYZ [Mytilus coruscus];c-type lysozyme 2 [Ruditapes philippinarum] Alpha-lactalbumin / lysozyme C family profile.;Alpha-lactalbumin / lysozyme C signature.;C-type lysozyme/alpha-lactalbumin family;Lysozyme/alpha-lactalbumin superfamily signature;Lysozyme signature;LYZ_C_invert;	0.48	0.999735	High	6	145	6	139	15.4	-0.093879
mRNA.chromosome_17.172.1	-- -- Fibrinogen beta and gamma chains, C-terminal globular domain;Fibrinogen C-terminal domain profile.;FReD;	-1.97	0.71607	High	7	161	3	159	17.9	-0.0923402
mRNA.chromosome_4.2501.1	K02842 CD349, FZD9; frizzled homolog 9 (Drosophila);K02842 CD350, FZD10; frizzled homolog 10 (Drosophila);K02842 FZD9_10, CD349_50; frizzled 9/10; frizzled-9-like [Pecten maximus] 7tmF_FZD4_9_10-like;Frizzled (fz) domain profile.;Frizzled protein signature;Frizzled/Smoothened family membrane region;Fz domain;G-protein coupled receptors family 2 profile 2.;	-0.46	0.735808	Medium	1	66	1	611	70.2	-0.0923402
mRNA.chromosome_10.2384.1	-- -- NF-kappa-B-activating protein;	0.08	0.999735	Low	1	25	1	195	23.8	-0.0923402
mRNA.chromosome_3.1606.1	K01805 xylA; xylose isomerase; xylose isomerase-like [Crassostrea gigas];xylose isomerase-like [Pecten maximus] Xylose isomerase family profile.;Xylose isomerase signature;	-0.3	0.999735	High	2	2	2	142	15.8	-0.0892673
mRNA.contig_2798.5.1	-- metal homeostasis factor ATX1-like [Lingula anatina];copper transport protein ATOX1 [Nilaparvata lugens];copper chaperone Atox1 [Crassostrea ariakensis] Heavy-metal-associated domain;Heavy-metal-associated domain profile.;HMA;	-0.03	0.999735	High	2	17	2	67	7.3	-0.0892673
mRNA.chromosome_11.2174.1	K03989 C4; complement component 4; PREDICTED: putative cuticle collagen 155 isoform X5 [Acropora digitifera];PREDICTED: short-chain collagen C4-like isoform X6 [Acropora digitifera];PREDICTED: short-chain collagen C4-like isoform X7 [Acropora digitifera] --	1.83	NA	High	3	37	2	107	12	-0.0892673
mRNA.chromosome_12.2271.1	-- hypothetical protein CAPTEDRAFT_221647 [Capitella teleta];hypothetical protein CAPTEDRAFT_207233 [Capitella teleta];hypothetical protein CAPTEDRAFT_204460 [Capitella teleta] Chitin binding Peritrophin-A domain;Chitin-binding type-2 domain profile.;	0.75	NA	High	1	5	1	70	7.8	-0.0892673
mRNA.chromosome_4.2827.1	K00019 E1.1.1.30, bdh; 3-hydroxybutyrate dehydrogenase; 3-hydroxybutyrate dehydrogenase type 2 [Callorhinchus milii] DHRS6_like_SDR_c;Enoyl-(Acyl carrier protein) reductase;Glucose/ribitol dehydrogenase family signature;Short-chain dehydrogenase/reductase (SDR) superfamily signature;Short-chain dehydrogenases/reductases family signature.;	-0.68	NA	High	6	7	4	245	26.4	-0.0877334
mRNA.chromosome_15.574.1	-- complement factor H-related protein 1-like [Thalassophryne amazonica];complement factor H-like isoform X1 [Dasypus novemcinctus];complement factor H-like isoform X2 [Dasypus novemcinctus] Sushi/CCP/SCR domain profile.;Sushi repeat (SCR repeat);	0.4	0.997757	High	15	1082	15	144	16.2	-0.086201
mRNA.chromosome_7.29.1	K01070 frmB, ESD, fghA; S-formylglutathione hydrolase; S-formylglutathione hydrolase-like isoform X1 [Pecten maximus];S-formylglutathione hydrolase-like isoform X2 [Pecten maximus];S-formylglutathione hydrolase [Crassostrea gigas] fghA_ester_D: S-formylglutathione hydrolase;Putative esterase;	0.07	0.999735	High	8	39	8	283	31.6	-0.086201
mRNA.chromosome_17.1695.1	-- Zinc finger CCCH domain-containing protein 6 [Mizuhopecten yessoensis] Zinc finger C3H1-type profile.;Zinc finger C-x8-C-x5-C-x3-H type (and similar);	0.67	0.444362	High	1	75	1	1055	117.2	-0.0846703
mRNA.chromosome_7.1392.1	K03032 PSMD1, RPN2; 26S proteasome regulatory subunit N2; 26S proteasome non-ATPase regulatory subunit 1 [Crassostrea gigas];26S proteasome non-ATPase regulatory subunit 1-like [Crassostrea virginica];26S proteasome non-ATPase regulatory subunit 1 [Lingula anatina] Proteasome/cyclosome repeat;	0.29	0.975837	Medium	2	6	2	659	73.1	-0.0846703
mRNA.chromosome_15.526.1	-- LOW QUALITY PROTEIN: von Willebrand factor D and EGF domain-containing protein-like [Boleophthalmus pectinirostris];von Willebrand factor D and EGF domain-containing protein [Periophthalmus magnuspinnatus];von Willebrand factor D and EGF domain-contain	0.28	0.999735	High	4	22	4	189	21.5	-0.0846703
mRNA.chromosome_5.3108.1	K07375 TUBB; tubulin beta; beta-tubulin [Scrobicularia plana] beta_tubulin;Beta-tubulin signature;Tubulin-beta mRNA autoregulation signal.;Tubulin C-terminal domain;Tubulin/FtsZ family, GTPase domain;Tubulin signature;Tubulin subunits alpha, beta, and gamma signature.;	-1.22	0.206311	High	18	198	4	446	49.9	-0.0816138
mRNA.chromosome_6.841.1	K01077 E3.1.3.1, phoA, phoB; alkaline phosphatase; alkaline phosphatase, tissue-nonspecific isozyme-like [Crassostrea virginica];uncharacterized protein LOC111137020 [Crassostrea virginica] Alkaline phosphatase;Alkaline phosphatase signature;ALP;	3.93	0.0195652	Low	1	1	1	497	55.3	-0.0800879
mRNA.chromosome_2.3644.1	K05757 ARPC1A_B; actin related protein 2/3 complex, subunit 1A/1B; ARPC1A_B [Mytilus coruscus];LOW QUALITY PROTEIN: actin-related protein 2/3 complex subunit 1A-like [Pomacea canaliculata];actin-related protein 2/3 complex subunit 1A isoform X1 [Aplysia californica] Trp-Asp (WD) repeats circular profile.;Trp-Asp (WD) repeats profile.;WD domain, G-beta repeat;	-0.77	0.251654	High	7	24	7	261	28.7	-0.0785637
mRNA.chromosome_2.778.2	-- uncharacterized protein LOC112565332 [Pomacea canaliculata];PREDICTED: atrial natriuretic peptide-converting enzyme-like [Biomphalaria glabrata];uncharacterized protein LOC101857202 [Aplysia californica] Chymotrypsin serine protease family (S1) signatu	-0.12	0.999735	High	43	528	43	1071	118.4	-0.0785637
mRNA.chromosome_2.440.2	K07511 ECHS1; enoyl-CoA hydratase; enoyl-CoA hydratase, mitochondrial [Crassostrea gigas];enoyl-CoA hydratase, mitochondrial-like [Crassostrea virginica];enoyl-CoA hydratase, mitochondrial-like [Pecten maximus] crotonase-like;Enoyl-CoA hydratase/isomerase;Enoyl-CoA hydratase/isomerase signature.;	-0.22	0.948017	High	6	14	6	295	32	-0.07552
mRNA.chromosome_4.2892.2	K00934 E2.7.3.3; arginine kinase; arginine kinase [Corbicula japonica];arginine kinase [Solen strictus] arginine_kinase_like;ATP:guanido phosphotransferase, C-terminal catalytic domain;ATP:guanido phosphotransferase, N-terminal domain;Phosphagen kinase active site signature.;Phosphagen kinase C-terminal domain profile.;Phosphagen kinase N-terminal domain profile.;	-0.59	0.952478	High	35	206	34	753	84.7	-0.0740006
mRNA.chromosome_15.1792.2	-- hemicentin-1-like isoform X1 [Crassostrea virginica];hemicentin-1-like isoform X2 [Crassostrea virginica];hypothetical protein C0Q70_17323 [Pomacea canaliculata] Ig;Ig-like domain profile.;Immunoglobulin I-set domain;	3.18	NA	High	9	346	9	247	27.3	-0.0740006
mRNA.chromosome_16.1271.1	-- -- --	-0.61	NA	Low	1	1	1	557	63.5	-0.0740006
mRNA.chromosome_17.1513.1	-- macrophage-expressed gene 1 protein-like [Acanthaster planci];macrophage expressed protein [Haliotis discus discus];macrophage expressed protein [Haliotis madaka] MAC/Perforin domain;Membrane attack complex/perforin (MACPF) domain profile.;	0.4	NA	Medium	1	10	1	766	86.2	-0.0740006
mRNA.chromosome_16.419.1	-- bystin [Crassostrea gigas];bystin-like [Pecten maximus] Bystin;	-0.57	0.689347	High	2	7	2	307	35.7	-0.0724828
mRNA.chromosome_2.3173.1	-- -- --	-1.61	0.848236	High	2	9	2	234	26.5	-0.0709665
mRNA.chromosome_6.1351.1	K08601 CYLD, USLP2; ubiquitin thioesterase; ubiquitin carboxyl-terminal hydrolase CYLD-like isoform X1 [Crassostrea gigas];ubiquitin carboxyl-terminal hydrolase CYLD isoform X1 [Crassostrea gigas];ubiquitin carboxyl-terminal hydrolase CYLD-like [Pecten maximus] CAP-Gly domain;CAP-Gly domain profile.;Ubiquitin carboxyl-terminal hydrolase;Ubiquitin specific protease (USP) domain profile.;	-0.31	0.944652	Low	1	59	1	936	106.5	-0.0709665
mRNA.chromosome_1.128.1	K00688 PYG, glgP; glycogen phosphorylase; glycogen phosphorylase, muscle form-like isoform X3 [Crassostrea virginica];glycogen phosphorylase, muscle form-like isoform X3 [Crassostrea virginica];glycogen phosphorylase, muscle form-like isoform X4 [Crassostrea virginica] Carbohydrate phosphorylase;GT35_Glycogen_Phosphorylase;Phosphorylase pyridoxal-phosphate attachment site.;P_ylase: glycogen/starc…	0.46	0.745767	High	34	185	34	855	98.6	-0.0694519
mRNA.chromosome_11.362.1	K20478 GOLGB1; golgin subfamily B member 1; Major antigen [Dufourea novaeangliae];Daple-like protein [Melipona quadrifasciata] --	-0.65	0.971932	Low	1	42	1	2346	270.5	-0.0679388
mRNA.chromosome_13.1775.1	K01011 TST, MPST, sseA; thiosulfate/3-mercaptopyruvate sulfurtransferase; LOW QUALITY PROTEIN: thiosulfate sulfurtransferase [Crassostrea gigas];thiosulfate sulfurtransferase-like [Crassostrea virginica];thiosulfate sulfurtransferase-like [Crassostrea virginica] Rhodanese domain profile.;Rhodanese-like domain;TST_Repeat_1;	6.52	6.7e-10	High	6	22	6	133	15.8	-0.0664274
mRNA.chromosome_3.1067.1	K14462 APOB; apolipoprotein B; apolipophorin [Hyriopsis cumingii];uncharacterized protein LOC115226724 [Octopus vulgaris] Domain of unknown function (DUF1943);Lipoprotein amino terminal region;	-1.8	NA	High	8	116	8	143	16.4	-0.0664274
mRNA.chromosome_1.2746.1	K00963 UGP2, galU, galF; UTP--glucose-1-phosphate uridylyltransferase; UTP--glucose-1-phosphate uridylyltransferase-like isoform X3 [Crassostrea virginica];UTP--glucose-1-phosphate uridylyltransferase-like isoform X1 [Pecten maximus];UTP--glucose-1-phosphate uridylyltransferase-like isoform X2 [Pecten maximus] UGPase_euk;UTP--glucose-1-phosphate uridylyltransferase;	-0.01	0.999735	High	17	113	17	504	57	-0.0649175
mRNA.chromosome_11.2154.1	-- sarcoplasmic calcium binding protein [Ruditapes philippinarum];sarcoplasmic calcium-binding protein [Meretrix lusoria];sarcoplasmic calsium binding protein [Pseudocardium sybillae] EF-hand calcium-binding domain.;EF-hand calcium-binding domain profile.	-5.77	0.00650011	High	17	358	15	180	20.8	-0.0634092
mRNA.chromosome_9.1029.1	K00357 QDPR; dihydropteridine reductase; exonuclease 3'-5' domain-containing protein 2-like [Mizuhopecten yessoensis];exonuclease 3'-5' domain-containing protein 2-like [Crassostrea virginica] DHPR_SDR_c_like;Short-chain dehydrogenases/reductases family signature.;	0.05	0.999735	High	6	18	6	238	25	-0.0634092
mRNA.chromosome_14.1732.1	-- leucine-rich repeat-containing protein 15-like [Pecten maximus];leucine-rich repeat-containing protein 15 isoform X1 [Crassostrea gigas];leucine-rich repeat-containing protein 15 isoform X2 [Crassostrea gigas] Leucine rich repeat;Leucine-rich repeat pr	-0.72	0.977423	High	8	17	8	608	68.2	-0.0619024
mRNA.chromosome_4.288.1	K19360 NPHP3; nephrocystin-3; uncharacterized protein LOC106165773 [Lingula anatina];Kinesin light chain [Mizuhopecten yessoensis] Tetratricopeptide repeat;TPR repeat profile.;TPR repeat region circular profile.;	0.33	0.999735	Low	1	3	1	441	50.4	-0.0603973
mRNA.chromosome_5.388.1	ND; transcription factor SPT20 homolog [Pecten maximus];transcription factor SPT20 homolog isoform X1 [Crassostrea gigas] Spt20 family;	-0.28	0.981751	Low	1	10	1	297	34	-0.0588937
mRNA.chromosome_3.115.1	K14805 DDX24, MAK5; ATP-dependent RNA helicase DDX24/MAK5; DDX24 helicase [Oreotrochilus melanogaster];hypothetical protein LDENG_00018880 [Lucifuga dentata];ATP-dependent RNA helicase DDX24, partial [Leptosomus discolor] DEAD-box RNA helicase Q motif profile.;DEADc_DDX24;	0.84	0.616287	Low	1	29	1	103	11.4	-0.0573917
mRNA.chromosome_3.830.1	K14462 APOB; apolipoprotein B; uncharacterized protein LOC118431312 [Branchiostoma floridae];PREDICTED: uncharacterized protein LOC109469505 isoform X1 [Branchiostoma belcheri];PREDICTED: uncharacterized protein LOC109469505 isoform X2 [Branchiostoma belcheri] von Willebrand factor type D domain;vWFA;VWFD domain profile.;	0.09	0.999735	High	76	1602	76	1446	164	-0.0573917
mRNA.chromosome_11.2119.1	-- sarcoplasmic calcium binding protein [Ruditapes philippinarum];sarcoplasmic calcium-binding protein [Meretrix lusoria];sarcoplasmic calsium binding protein [Pseudocardium sybillae] EF-hand calcium-binding domain.;	-0.13	0.999735	High	8	10	8	178	20.7	-0.0573917
mRNA.chromosome_3.2262.1	-- -- --	-0.68	NA	Low	1	2	1	166	18.6	-0.0573917
mRNA.chromosome_1.3957.1	-- uncharacterized protein LOC105336834 [Crassostrea gigas];uncharacterized protein LOC111130686 [Crassostrea virginica];uncharacterized protein LOC112570002 [Pomacea canaliculata] --	-0.27	0.999735	Low	1	1	1	172	19.7	-0.0558912
mRNA.chromosome_14.1516.1	-- PREDICTED: ryncolin-1-like isoform X3 [Amphimedon queenslandica];PREDICTED: ficolin-1-like [Amphimedon queenslandica];PREDICTED: ficolin-1-like [Amphimedon queenslandica] Fibrinogen beta and gamma chains, C-terminal globular domain;Fibrinogen C-termina	-0.72	0.98336	High	14	109	13	311	35.5	-0.0543923
mRNA.chromosome_12.2204.1	-- -- --	-6.48	0.0012159	High	4	20	4	250	27.6	-0.0528949
mRNA.chromosome_16.1248.1	-- 60S acidic ribosomal protein P0-like [Crassostrea virginica] 60s Acidic ribosomal protein;Insertion domain in 60S ribosomal protein L10P;Ribosomal_P0_L10e;Ribosomal protein L10;	-0.96	0.166442	High	2	6	2	316	34.2	-0.0528949
mRNA.chromosome_10.1703.1	K09486 HYOU1; hypoxia up-regulated 1; hypoxia up-regulated protein 1 isoform X2 [Crassostrea gigas] 70kDa heat shock protein signature;Heat shock hsp70 proteins family signature 3.;Hsp70 protein;	1.14	0.704387	High	12	70	12	311	35	-0.0528949
mRNA.chromosome_11.1617.2	-- uncharacterized protein LOC105335959 isoform X2 [Crassostrea gigas];uncharacterized protein LOC111114898 [Crassostrea virginica];uncharacterized protein LOC105335959 isoform X1 [Crassostrea gigas] Scavenger receptor cysteine-rich domain;Speract recepto	0.69	0.762757	High	43	875	43	938	105.5	-0.0528949
mRNA.chromosome_19.2216.1	-- -- Aspartic acid and asparagine hydroxylation site.;Calcium-binding EGF-like domain signature.;EGF_CA;EGF-like domain;EGF-like domain profile.;EGF-like domain signature 1.;EGF-like domain signature 2.;	0.42	0.999735	High	12	88	12	380	42.1	-0.0513992
mRNA.chromosome_12.345.4	K06269 PPP1C; serine/threonine-protein phosphatase PP1 catalytic subunit; serine/threonine-protein phosphatase alpha-2 isoform [Crassostrea gigas];serine/threonine-protein phosphatase alpha-2 isoform [Aplysia californica] Calcineurin-like phosphoesterase;MPP_PP1_PPKL;Serine/threonine phosphatase family signature;Serine-threonine protein phosphatase N-terminal domain;Serine/threonine specific prot…	-0.66	0.496197	High	6	18	3	328	37.3	-0.0499049
mRNA.chromosome_15.2099.1	-- -- --	0.52	0.981249	High	4	18	4	133	15.8	-0.0499049
mRNA.chromosome_6.2917.1	K00799 GST, gst; glutathione S-transferase; omega glutathione S-transferase [Ruditapes philippinarum];omega class glutathione-s-transferase 1 [Haliotis discus discus] Glutathione S-transferase, C-terminal domain;Glutathione S-transferase, N-terminal domain;Glutathione Transferase (cytosolic);Main (cytGST);Omega-class glutathione S-transferase signature;Soluble glutathione S-transferase C-terminal…	-3.19	0.225116	High	8	13	8	240	27.5	-0.046921
mRNA.chromosome_12.2717.2	K08752 FABP3; fatty acid-binding protein 3, muscle and heart; fatty acid-binding protein, adipocyte-like [Crassostrea virginica];sodium/calcium exchanger regulatory protein 1 [Crassostrea gigas];sodium/calcium exchanger regulatory protein 1-like isoform X1 [Pecten maximus] Fatty acid-binding protein signature;Lipocalin / cytosolic fatty-acid binding protein family;	-0.92	0.673549	High	5	27	5	195	21.2	-0.046921
mRNA.chromosome_11.2386.1	K07937 ARF1; ADP-ribosylation factor 1; PREDICTED: ADP-ribosylation factor 1-like 2 [Hydra vulgaris];GTP-binding ADP-ribosylation factor-like protein A [Sycon ciliatum];uncharacterized protein LOC117343343 [Pecten maximus] ADP-ribosylation factor family;Arf1_5_like;GTP-binding SAR1 protein signature;small GTPase Arf family profile.;small_GTP: small GTP-binding protein domain;	-0.09	0.999735	High	2	6	1	181	20.6	-0.046921
mRNA.chromosome_5.2326.1	K01510 CD39, ENTPD1; ectonucleoside triphosphate diphosphohydrolase 1;K01510 ENTPD1_3_8, CD39; apyrase; ectonucleoside triphosphate diphosphohydrolase 1-like isoform X2 [Mizuhopecten yessoensis];ectonucleoside triphosphate diphosphohydrolase 1-like isoform X2 [Crassostrea virginica] GDA1/CD39 (nucleoside phosphatase) family;NBD_sugar-kinase_HSP70_actin;	-1.76	0.32756	High	15	303	15	435	48.6	-0.0454314
mRNA.chromosome_17.743.1	-- -- Ig;Ig-like domain profile.;Immunoglobulin domain;MAM;MAM domain, meprin/A5/mu;MAM domain profile.;MAM domain signature;Putative peptidase (DUF1758);Zona pellucida-like domain;ZP domain profile.;	-0.78	0.82188	High	8	200	3	911	101.3	-0.0454314
mRNA.chromosome_2.2997.1	K09565 PPIF; peptidyl-prolyl isomerase F (cyclophilin D); cyclophilin A isoform 1 [Ruditapes philippinarum];peptidylprolyl isomerase A [Solen grandis] cyclophilin_ABH_like;Cyclophilin peptidyl-prolyl cis-trans isomerase signature;Cyclophilin type peptidyl-prolyl cis-trans isomerase/CLD;Cyclophilin-type peptidyl-prolyl cis-trans isomerase domain profile.;Cyclophilin-type peptidyl-prolyl cis-trans …	0.14	0.999735	High	10	157	7	185	20	-0.0454314
mRNA.chromosome_15.805.1	-- spectrin alpha chain-like isoform X9 [Pecten maximus];spectrin alpha chain-like isoform X3 [Pecten maximus];spectrin alpha chain-like isoform X4 [Pecten maximus] Ca2+ insensitive EF hand;EFh;EF-hand calcium-binding domain.;EF-hand calcium-binding domai	0.06	0.999735	High	69	168	69	2464	284	-0.0424568
mRNA.chromosome_9.488.1	K11674 MCRS1, INO80Q; microspherule protein 1; microspherule protein 1 isoform X1 [Crassostrea gigas];microspherule protein 1 isoform X2 [Crassostrea gigas];LOW QUALITY PROTEIN: microspherule protein 1-like [Crassostrea virginica] FHA;FHA domain;Forkhead-associated (FHA) domain profile.;N-terminal region of micro-spherule protein;	0.38	0.918427	Low	1	26	1	547	61.3	-0.0380063
mRNA.chromosome_16.500.1	-- palmitoyl-CoA oxidase [Mytilus galloprovincialis];peroxisomal acyl-coenzyme A oxidase 1 [Crassostrea gigas] Acyl-CoA dehydrogenase, middle domain;Acyl-coenzyme A oxidase N-terminal;	-0.2	0.999735	Low	1	2	1	240	26.8	-0.0380063
mRNA.chromosome_19.1417.1	-- uncharacterized protein LOC111111221 [Crassostrea virginica];uncharacterized protein LOC111111167 [Crassostrea virginica] --	7.81	1.03e-10	High	6	9	6	633	69	-0.0365259
mRNA.chromosome_4.1964.1	K05022 CLIC2; chloride intracellular channel protein 2; chloride intracellular channel protein 2-like [Crassostrea virginica];chloride intracellular channel [Crassostrea angulata];chloride intracellular channel protein 4 [Crassostrea gigas] Glutathione S-transferase, C-terminal domain;Soluble glutathione S-transferase C-terminal domain profile.;	0.09	0.999735	High	9	68	9	542	61.6	-0.0365259
mRNA.chromosome_4.1716.1	K11997 TRIM2_3; tripartite motif-containing protein 2/3;K12035 TRIM71; tripartite motif-containing protein 71; tripartite motif-containing protein 2-like [Pecten maximus];uncharacterized protein LOC111132316 [Crassostrea virginica] BBOX;Zinc finger B-box type profile.;	-0.03	0.999735	Low	1	9	1	636	71.3	-0.0335695
mRNA.chromosome_15.2271.1	-- octopine dehydrogenase [Pseudocardium sachalinense];opine dehydrogenase-like [Crassostrea virginica];opine dehydrogenase-like [Crassostrea virginica] NAD/NADP octopine/nopaline dehydrogenase, alpha-helical domain;	0.4	NA	High	5	7	5	410	46.5	-0.0320936
mRNA.chromosome_13.516.1	-- -- Copper/zinc superoxide dismutase (SODC);	-1.12	0.672026	High	5	670	5	190	21.7	-0.0306192
mRNA.chromosome_3.1973.1	K05695 PTPRF, LAR; receptor-type tyrosine-protein phosphatase F;K05695 PTPRF, LAR; receptor-type tyrosine-protein phosphatase F; receptor-type tyrosine-protein phosphatase delta-like isoform X9 [Pecten maximus];receptor-type tyrosine-protein phosphatase delta-like isoform X8 [Pecten maximus];PTPRD [Mytilus coruscus] Fibronectin type III domain;Fibronectin type-III domain profile.;FN3;Protein-tyro…	-1.03	0.91789	High	9	341	9	1659	188.3	-0.0306192
mRNA.chromosome_17.828.1	-- isocitrate dehydrogenase [NADP] cytoplasmic-like [Crassostrea virginica] Isocitrate and isopropylmalate dehydrogenases signature.;Isocitrate/isopropylmalate dehydrogenase;nadp_idh_euk: isocitrate dehydrogenase, NADP-dependent;	-0.51	0.945134	High	4	9	3	411	46.4	-0.027675
mRNA.contig_2113.1.3	-- 2-hydroxyacyl-CoA lyase 1 isoform X2 [Aplysia californica];2-hydroxyacyl-CoA lyase 1 isoform X1 [Aplysia californica] Thiamine pyrophosphate enzyme, central domain;Thiamine pyrophosphate enzyme, C-terminal TPP binding domain;Thiamine pyrophosphate enzy	-0.31	0.999735	High	6	7	6	556	61.1	-0.027675
mRNA.chromosome_10.2022.1	protein eyes shut; EGF-like domain-containing protein 2 [Crassostrea gigas];EGF-like domain-containing protein 2 [Mizuhopecten yessoensis];EGF-like domain-containing protein 2 [Mizuhopecten yessoensis] EGF_CA;EGF-like domain profile.;EGF-like domain signature 1.;EGF-like domain signature 2.;ZP domain profile.;	-2.69	NA	High	5	32	5	534	58.1	-0.027675
mRNA.chromosome_1.3342.1	K02183 CALM; calmodulin; uncharacterized protein LOC110440572 [Mizuhopecten yessoensis];calcium-binding protein LPS1-alpha [Aplysia californica];calcium-binding protein LPS1-alpha-like [Erpetoichthys calabaricus] EFh;EF hand;EF-hand calcium-binding domain.;EF-hand calcium-binding domain profile.;EF-hand domain pair;	0.54	0.519607	High	6	32	4	513	57.7	-0.0247367
mRNA.contig_3651.2.1	-- uncharacterized protein LOC111110962 isoform X1 [Crassostrea virginica];uncharacterized protein LOC110443160 isoform X1 [Mizuhopecten yessoensis];uncharacterized protein LOC111117438 isoform X1 [Crassostrea virginica] Reverse transcriptase (RT) catalyt	-0.09	0.999735	Low	1	1	1	350	40.1	-0.0247367
mRNA.chromosome_13.595.2	ND; Amyloid-like protein 2 [Triplophysa tibetana];hypothetical protein cypCar_00032894, partial [Cyprinus carpio];Kunitz-like protease inhibitor precursor, partial [Latrodectus hesperus] Basic protease (Kunitz-type) inhibitor family signature;KU;Kunitz/Bovine pancreatic trypsin inhibitor domain;Pancreatic trypsin inhibitor (Kunitz) family profile.;Pancreatic trypsin inhibitor (Kunitz) family sign…	-4.57	0.316765	High	5	8	5	133	15.3	-0.0232698
mRNA.chromosome_9.866.1	K01255 CARP, pepA; leucyl aminopeptidase; -- Cytosol aminopeptidase family, catalytic domain;Cytosol aminopeptidase signature;Cytosol aminopeptidase signature.;	-0.41	0.967248	High	29	231	29	420	45.4	-0.0232698
mRNA.chromosome_10.2509.2	K07380 CNTNAP2; contactin associated protein-like 2; neurexin-4-like [Pecten maximus] EGF_CA;EGF-like domain;EGF-like domain profile.;LamG;Laminin G domain;Laminin G domain profile.;	-0.03	0.999735	High	29	467	29	737	82.8	-0.0232698
mRNA.chromosome_3.1813.1	K12047 MGAM; maltase-glucoamylase; sucrase-isomaltase, intestinal [Lingula anatina];maltase-glucoamylase, intestinal [Crassostrea gigas] Glycosyl hydrolases family 31;	0	0.999735	High	13	154	13	402	46.2	-0.0218044
mRNA.chromosome_5.2058.1	K03331 DCXR; L-xylulose reductase; uncharacterized protein LOC117328753 isoform X1 [Pecten maximus];uncharacterized protein LOC117328753 isoform X2 [Pecten maximus] Glucose/ribitol dehydrogenase family signature;Protein of unknown function (DUF229);short chain dehydrogenase;	-0.15	0.999735	High	4	7	4	1000	113.7	-0.0218044
mRNA.chromosome_12.1887.1	K17495 CSMD; CUB and sushi domain-containing protein; PREDICTED: beta-2-glycoprotein 1 [Odobenus rosmarus divergens];PREDICTED: LOW QUALITY PROTEIN: sushi, von Willebrand factor type A, EGF and pentraxin domain-containing protein 1-like [Branchiostoma belcheri];beta-2-glycoprotein 1 isoform X1 [Podarcis muralis] CCP;Sushi/CCP/SCR domain profile.;Sushi repeat (SCR repeat);	-0.03	0.999735	High	7	201	7	484	51.9	-0.0218044
mRNA.chromosome_19.2492.1	-- complement C1q tumor necrosis factor-related protein 3-like [Crassostrea virginica];complement C1q tumor necrosis factor-related protein 2-like [Crassostrea virginica] C1q domain;C1q domain profile.;Complement C1Q domain signature;	-1.06	0.606759	High	9	399	7	204	22.5	-0.0203404
mRNA.chromosome_14.2154.1	-- titin isoform X2 [Exaiptasia diaphana];microfibril-associated glycoprotein 4 [Exaiptasia diaphana];ryncolin-1 isoform X1 [Exaiptasia diaphana] Fibrinogen beta and gamma chains, C-terminal globular domain;Fibrinogen C-terminal domain profile.;Fibrinogen	0.46	0.978377	High	3	130	3	199	22.9	-0.0203404
mRNA.chromosome_2.3313.1	ND; uncharacterized protein LOC106150941 [Lingula anatina];uncharacterized protein LOC106172698 [Lingula anatina];PREDICTED: uncharacterized protein LOC100377645 [Saccoglossus kowalevskii] Domain of unknown function (DUF4559);NACHT domain;NACHT-NTPase domain profile.;	0.67	0.999735	Low	1	8	1	825	94.5	-0.0203404
mRNA.chromosome_4.225.3	K00451 HGD, hmgA; homogentisate 1,2-dioxygenase; -- hmgA: homogentisate 1,2-dioxygenase;homogentisate 1,2-dioxygenase;	-0.63	0.833323	High	13	44	13	440	49.5	-0.018878
mRNA.chromosome_10.731.1	ND; C1q domain-containing protein DC11, partial [Archivesica packardana];C1q domain-containing protein DC12, partial [Archivesica packardana];C1q domain-containing protein DC39, partial [Archivesica packardana] C1q domain;C1q domain profile.;Complement C1Q domain signature;	-0.47	0.998181	High	2	29	2	92	10	-0.018878
mRNA.chromosome_7.123.1	ND; multimerin-1-like [Crassostrea virginica];eisosome protein 1-like [Crassostrea virginica];uncharacterized protein LOC111102731 [Crassostrea virginica] C1q domain;C1q domain profile.;Complement C1Q domain signature;	-1.08	0.857077	High	3	24	3	371	41.9	-0.0159576
mRNA.chromosome_3.1026.1	ND; C1q domain-containing protein DC31, partial [Archivesica packardana];C1q domain-containing protein DC30, partial [Archivesica packardana];C1q [Mytilus coruscus] C1q domain;C1q domain profile.;Complement C1Q domain signature;	0.09	0.999735	High	22	618	22	315	35.9	-0.0159576
mRNA.chromosome_10.2324.1	K00006 GPD1; glycerol-3-phosphate dehydrogenase (NAD+); glycerol-3-phosphate dehydrogenase [NAD(+)], cytoplasmic-like [Pecten maximus];glycerol-3-phosphate dehydrogenase [NAD(+)], cytoplasmic-like [Crassostrea virginica] glycerol3P_DH: glycerol-3-phosphate dehydrogenase (NAD(+));NAD-dependent glycerol-3-phosphate dehydrogenase C-terminus;NAD-dependent glycerol-3-phosphate dehydrogenase N-terminus…	-0.75	0.999735	High	3	3	2	350	38.6	-0.0159576
mRNA.chromosome_2.3371.1	K08889 FER, TYK3; tyrosine-protein kinase Fer; Fibroblast growth factor receptor [Mizuhopecten yessoensis];uncharacterized protein LOC110457120 [Mizuhopecten yessoensis];uncharacterized protein LOC117343520 [Pecten maximus] Protein kinase domain profile.;Protein tyrosine kinase;Tyrosine kinase catalytic domain signature;	-2.1	0.46099	Medium	1	1	1	331	36.9	-0.0144996
mRNA.chromosome_10.349.1	K01267 DNPEP; aspartyl aminopeptidase; aspartyl aminopeptidase [Crassostrea gigas] Aminopeptidase I zinc metalloprotease (M18);Aminopeptidase I zinc metalloprotease (M18) signature;M18_DAP;	-0.34	0.999735	High	6	12	6	195	21.5	-0.0144996
mRNA.chromosome_11.1163.1	K03989 C4; complement component 4; PREDICTED: short-chain collagen C4-like [Branchiostoma belcheri];short-chain collagen C4-like [Crassostrea gigas];short-chain collagen C4-like [Crassostrea virginica] --	-0.25	0.999735	High	4	37	3	83	8.8	-0.0144996
mRNA.chromosome_19.808.1	-- proteasome subunit beta type-4 [Crassostrea gigas];proteasome subunit beta type-4 isoform X2 [Lingula anatina] proteasome_beta_type_4;Proteasome beta-type subunit profile.;Proteasome beta-type subunits signature.;Proteasome subunit;	-0.58	0.391821	High	5	29	5	251	28.2	-0.013043
mRNA.chromosome_10.831.1	K01539 ATP1A; sodium/potassium-transporting ATPase subunit alpha; sodium/potassium-transporting ATPase [Sinonovacula constricta];Na+/K+-ATPase alpha subunit [Tridacna squamosa];sodium/potassium-transporting ATPase subunit alpha [Haliotis discus hannai] ATPase-IIC_X-K: Na,H/K antiporter P-type ATPase, alpha subunit;ATPase_P-type: HAD ATPase, P-type, family IC;C1.7: P-type atpase like;Cation transp…	0.21	0.983531	High	16	20	16	1032	114	-0.013043
mRNA.chromosome_12.1892.1	K06238 COL6A; collagen, type VI, alpha;K06238 COL6A; collagen, type VI, alpha;K15185 AFF4; AF4/FMR2 family member 4; hypothetical protein BSL78_06679 [Apostichopus japonicus];hypothetical protein BSL78_04248 [Apostichopus japonicus];hypothetical protein BSL78_23811 [Apostichopus japonicus] CCP;Reverse transcriptase (RNA-dependent DNA polymerase);Reverse transcriptase (RT) catalytic domain profile…	-0.02	0.999735	High	1	33	1	466	53.2	-0.013043
mRNA.chromosome_6.2534.1	K07249 E1.2.1.36; retinal dehydrogenase; Retinal dehydrogenase 2 [Mizuhopecten yessoensis];retinal dehydrogenase 2-like [Pecten maximus];retinal dehydrogenase 2-like [Pecten maximus] Aldehyde dehydrogenase family;Aldehyde dehydrogenases cysteine active site.;Aldehyde dehydrogenases glutamic acid active site.;ALDH_F1AB_F2_RALDH1;	0.76	NA	High	34	102	14	475	51.8	-0.013043
mRNA.chromosome_6.579.1	K06721 CD301, CLEC10A; C-type lectin domain family 10, member A;K06721 CLEC10A, CLECSF13, CLECSF14, CD301; C-type lectin domain family 10 member A;K17513 CLEC17A; C-type lectin superfamily 17 member A; C-type lectin 5 [Ruditapes philippinarum];echinoidin-like [Crassostrea gigas];C-type lectin 2 [Ruditapes philippinarum] C-type lectin domain profile.;C-type lectin domain signature.;Lectin C-type d…	-0.42	0.974023	High	9	170	9	200	22.9	-0.011588
mRNA.chromosome_3.2499.1	K13525 VCP, CDC48; transitional endoplasmic reticulum ATPase; Transitional endoplasmic reticulum ATPase [Mizuhopecten yessoensis];transitional endoplasmic reticulum ATPase [Pomacea canaliculata];VCP [Mytilus coruscus] AAA;AAA+ lid domain;AAA-protein family signature.;ATPase family associated with various cellular activities (AAA);CDC48: AAA family ATPase, CDC48 subfamily;Cell division protein 48 …	-0.11	0.999735	High	7	11	6	800	88.8	-0.011588
mRNA.chromosome_1.2011.1	K18384 L3HYPDH; trans-L-3-hydroxyproline dehydratase; LOW QUALITY PROTEIN: trans-L-3-hydroxyproline dehydratase-like [Pecten maximus];Trans-L-3-hydroxyproline dehydratase [Mizuhopecten yessoensis];trans-L-3-hydroxyproline dehydratase-like isoform X1 [Mizuhopecten yessoensis] Proline racemase;Proline Racemase;	-3.09	NA	High	7	23	7	395	43.6	-0.0101344
mRNA.chromosome_3.1066.1	-- -- --	-0.68	NA	High	5	128	5	109	12.6	-0.00868224
mRNA.chromosome_11.1973.1	K04527 CD220, INSR; insulin receptor;K04527 INSR, CD220; insulin receptor; insulin-like peptide receptor [Sinonovacula constricta];insulin-like peptide receptor variant [Sinonovacula constricta];LOW QUALITY PROTEIN: insulin-like peptide receptor [Pecten maximus] Fibronectin type-III domain profile.;FN3;FU;Furin-like cysteine rich region;Receptor L domain;	-0.46	0.938133	High	71	4619	71	1094	123	-0.00723157
mRNA.chromosome_11.1926.1	K03990 C3; complement component 3;K03990 C3; complement component 3; complement component C3 [Ruditapes decussatus];complement C3-2 isoform [Sinonovacula constricta];complement component C3 [Sinonovacula constricta] Alpha-2-macroglobulin bait region domain;Alpha-2-macroglobulin family;Alpha-2-macroglobulin family thiolester region signature.;A-macroglobulin receptor binding domain;A-macroglobulin…	-0.43	0.999735	High	146	20627	146	1761	197.5	-0.00578235
mRNA.chromosome_8.395.1	K03768 PPIB, ppiB; peptidyl-prolyl cis-trans isomerase B (cyclophilin B); PPIB [Mytilus coruscus];cyclophilin B [Sinohyriopsis schlegelii];peptidyl prolyl cis-trans isomerase b, partial [Conus ebraeus] cyclophilin_ABH_like;Cyclophilin peptidyl-prolyl cis-trans isomerase signature;Cyclophilin type peptidyl-prolyl cis-trans isomerase/CLD;Cyclophilin-type peptidyl-prolyl cis-trans isomerase domain p…	0.12	0.999735	High	4	12	4	272	30	-0.00433459
mRNA.chromosome_15.209.1	-- Pol [Haliotis discus hannai];hypothetical protein BSL78_27753, partial [Apostichopus japonicus] Reverse transcriptase (RNA-dependent DNA polymerase);Reverse transcriptase (RT) catalytic domain profile.;RNase_HI_RT_Ty3;RNase H-like domain found in rever	0.99	NA	Low	1	6	1	419	48.1	-0.00288828
mRNA.chromosome_7.350.1	-- -- --	-2.12	0.882713	Low	1	28	1	165	18.8	-0.00144342
mRNA.chromosome_3.1985.3	K14462 APOB; apolipoprotein B; uncharacterized protein LOC105342035 [Crassostrea gigas];LOW QUALITY PROTEIN: uncharacterized protein LOC111129625 [Crassostrea virginica];uncharacterized protein LOC101848113 [Aplysia californica] Domain of Unknown Function (DUF1081);Domain of unknown function (DUF1943);Lipoprotein amino terminal region;von Willebrand factor type D domain;VWFD domain profile.;	-0.59	0.999735	High	128	723	128	4230	473	0.00144197
mRNA.chromosome_10.1025.2	K03068 LRP5_6; low density lipoprotein receptor-related protein 5/6; low-density lipoprotein receptor-related protein 5-like [Octopus vulgaris];hypothetical protein OCBIM_22009483mg, partial [Octopus bimaculoides];low-density lipoprotein receptor-related protein 4-like [Pecten maximus] CCP;LDL-receptor class B (LDLRB) repeat profile.;Sushi/CCP/SCR domain profile.;	-0.58	0.727994	High	38	459	38	1255	139.3	0.00288251
mRNA.chromosome_10.1552.1	K10728 TOPBP1; topoisomerase (DNA) II binding protein 1; TOPBP1 [Mytilus coruscus];TOPBP1 [Mytilus coruscus] BRCT_TopBP1_rpt8;	0.62	0.904257	Medium	1	33	1	98	11	0.00288251
mRNA.chromosome_3.2464.1	K06238 COL6A; collagen, type VI, alpha;K06238 COL6A; collagen, type VI, alpha; COL6A [Mytilus coruscus];unnamed protein product [Mytilus coruscus];unnamed protein product [Mytilus coruscus] von Willebrand factor type A domain;Von Willebrand factor type A domain signature;VWFA domain profile.;vWFA_subfamily_ECM;	0.88	0.977423	High	12	94	12	363	41.2	0.00288251
mRNA.chromosome_3.334.1	-- -- --	-0.82	0.686466	High	6	158	6	197	21.6	0.00432161
mRNA.chromosome_2.2137.2	K08136 SPOCK, TIC1; sparc/osteonectin, cwcv and kazal-like domeins proteoglycan (testican); SPARC-like [Pomacea canaliculata];hypothetical protein C0Q70_00502 [Pomacea canaliculata];SPARC protein [Patella vulgata] EF-hand calcium-binding domain.;Kazal domain profile.;Secreted protein acidic and rich in cysteine Ca binding region;	0.06	0.999735	High	12	62	12	261	30.6	0.00432161
mRNA.chromosome_6.280.3	K14213 PEPD; Xaa-Pro dipeptidase; xaa-Pro dipeptidase-like [Crassostrea virginica];xaa-Pro dipeptidase-like [Crassostrea virginica];xaa-Pro dipeptidase-like [Pecten maximus] Aminopeptidase P, N-terminal domain;Metallopeptidase family M24;Prolidase;	-0.1	0.999735	High	5	10	5	499	56.4	0.00575927
mRNA.chromosome_18.1428.1	-- E3 ubiquitin-protein ligase Midline-1-like isoform X1 [Mizuhopecten yessoensis];E3 ubiquitin-protein ligase Midline-1-like isoform X2 [Mizuhopecten yessoensis] Zinc finger B-box type profile.;	0.06	0.999735	Low	1	8	1	475	53.4	0.00575927
mRNA.chromosome_18.177.1	-- uncharacterized protein LOC106153310 [Lingula anatina];hypothetical protein BSL78_05042 [Apostichopus japonicus];hypothetical protein BSL78_10989 [Apostichopus japonicus] Integrase catalytic domain profile.;Integrase core domain;	-0.68	NA	Low	1	3	1	175	20	0.00863031
mRNA.chromosome_7.388.1	K04721 CD253, TNFSF10; tumor necrosis factor (ligand) superfamily, member 10;K04721 TNFSF10, TRAIL, CD253; tumor necrosis factor ligand superfamily member 10; hypothetical protein C0Q70_21533, partial [Pomacea canaliculata];tumor necrosis factor 2 [Littorina littorea] TNF;TNF family profile.;TNF(Tumour Necrosis Factor) family;	0.12	0.999735	High	15	374	15	300	34.8	0.0100637
mRNA.contig_1952.1.1	-- complement component C3 [Ruditapes decussatus];complement C3-2 isoform [Sinonovacula constricta];complement component C3 [Sinonovacula constricta] A-macroglobulin receptor binding domain;	0.76	0.999735	High	6	69	6	118	13.6	0.0100637
mRNA.chromosome_4.113.1	K06560 CD206, MRC1; mannose receptor, C type 1;K06560 CD280, MRC2; mannose receptor, C type 2;K06560 MRC, CD206, CD280; mannose receptor, C type;K17513 CLEC17A; C-type lectin superfamily 17 member A; perlucin-like protein isoform A [Ruditapes philippinarum];C-type lectin [Ruditapes philippinarum] CLECT;C-type lectin domain profile.;Lectin C-type domain;	-0.19	0.999735	High	41	4838	41	298	35.1	0.0129262
mRNA.chromosome_1.623.1	K07199 PRKAB; 5'-AMP-activated protein kinase, regulatory beta subunit; unnamed protein product [Mytilus coruscus];hypothetical protein C0Q70_13621 [Pomacea canaliculata] E_set_AMPKbeta_like_N;Glycogen recognition site of AMP-activated protein kinase;	0.96	0.28586	High	12	64	12	420	46.2	0.0143553
mRNA.chromosome_17.832.1	-- Vinculin [Mizuhopecten yessoensis];vinculin-like isoform X15 [Mizuhopecten yessoensis];vinculin-like isoform X10 [Mizuhopecten yessoensis] Vinculin family;Vinculin repeated domain signature.;	-0.11	0.999735	High	27	65	27	767	85.4	0.015783
mRNA.chromosome_14.2221.1	-- uncharacterized protein LOC117315829 [Pecten maximus];uncharacterized protein LOC106153310 [Lingula anatina];uncharacterized protein LOC117318782, partial [Pecten maximus] Integrase catalytic domain profile.;Integrase core domain;Integrase zinc binding	2.06	NA	Low	1	11	1	459	52.8	0.015783
mRNA.chromosome_1.3658.4	K06826 NID; nidogen (entactin); NID [Mytilus coruscus];NID [Mytilus coruscus];NID [Mytilus coruscus] Aspartic acid and asparagine hydroxylation site.;Calcium-binding EGF domain;Calcium-binding EGF-like domain signature.;EGF_CA;EGF domain;EGF-like domain profile.;EGF-like domain signature 2.;G2F domain;LDL-receptor class B (LDLRB) repeat profile.;Low-density lipoprotein receptor repeat class B;nid…	-3.3	0.0111918	High	40	539	40	1277	141.5	0.0172093
mRNA.chromosome_3.1493.1	ND; C1q [Sinonovacula constricta];hypothetical protein EGW08_002903 [Elysia chlorotica];unnamed protein product [Mytilus coruscus] C1q domain;C1q domain profile.;Complement C1Q domain signature;	8.17	3.36e-08	High	4	87	3	202	23	0.0186342
mRNA.chromosome_13.1917.1	K18744 CAPRIN2, EEG1; caprin-2; C1q domain-containing protein DC29, partial [Archivesica packardana];C1q domain-containing protein DC29, partial [Archivesica packardana];hypothetical protein C0Q70_05803 [Pomacea canaliculata] C1q domain;C1q domain profile.;	-0.33	0.999735	High	10	339	10	329	35.3	0.0186342
mRNA.chromosome_1.2409.1	-- thaumatin-like protein 1b [Crassostrea virginica];thaumatin-like protein 1b isoform X1 [Crassostrea gigas];thaumatin-like protein 1b isoform X2 [Crassostrea gigas] Pathogenesis-related protein signature;Thaumatin family;Thaumatin family profile.;TLP-PA	-1.04	NA	High	1	1	1	241	25.8	0.0214797
mRNA.chromosome_15.625.1	-- LAMC1 [Mytilus coruscus];laminin subunit gamma-1-like isoform X1 [Crassostrea virginica] EGF_Lam;Laminin B (Domain IV);Laminin EGF domain;Laminin IV type A domain profile.;Laminin N-terminal domain profile.;Laminin N-terminal (Domain VI);Laminin-type E	0.56	0.981249	High	31	840	22	1106	122.4	0.0243197
mRNA.chromosome_4.369.1	ND; sialic acid binding lectin [Solen grandis];putative C1q domain containing protein MgC1q75 [Mytilus galloprovincialis];hypothetical protein AM593_07466, partial [Mytilus galloprovincialis] C1q domain;C1q domain profile.;	2.6	NA	High	4	123	2	197	21.9	0.0243197
mRNA.chromosome_16.1148.1	-- PREDICTED: elongation factor 1-alpha-like [Sinocyclocheilus rhinocerous] EF1_alpha;EF1_alpha_II;EF1_alpha_III;EF-1_alpha: translation elongation factor EF-1, subunit alpha;Elongation factor Tu C-terminal domain;Elongation factor Tu domain 2;Elongation	-0.86	0.209783	High	4	41	1	397	43.8	0.0257376
mRNA.chromosome_13.1579.2	K19519 TGFBI, BIGH3; transforming growth factor-beta-induced protein; transforming growth factor-beta-induced protein ig-h3-like [Pecten maximus];transforming growth factor-beta-induced protein ig-h3 [Lingula anatina];Uncharacterized protein sll1483 [Mytilus coruscus] FAS1/BIgH3 domain profile.;Fasciclin domain;	-0.78	0.263483	High	4	7	4	352	37.7	0.0257376
mRNA.chromosome_1.2874.1	hemicentin; papilin-like isoform X4 [Pecten maximus];papilin-like isoform X1 [Pecten maximus];papilin-like isoform X3 [Pecten maximus] 4-disulphide core signature;Basic protease (Kunitz-type) inhibitor family signature;Fibronectin type III domain;Fibronectin type-III domain profile.;FN3;Ig;Ig-like domain profile.;Immunoglobulin domain;Immunoglobulin I-set domain;KU;Kunitz/Bovine pancreatic trypsi…	-0.4	0.951614	High	5	16	5	593	66.8	0.0285692
mRNA.chromosome_15.1542.1	-- unnamed protein product [Mytilus coruscus];unnamed protein product [Mytilus coruscus];unnamed protein product [Mytilus coruscus] von Willebrand factor type A domain;vWFA;VWFA domain profile.;	-0.64	0.999735	High	13	490	13	524	57.5	0.0285692
mRNA.chromosome_4.3061.1	-- -- Ig-like domain profile.;Immunoglobulin domain;	5.14	2.21e-06	High	3	11	2	567	63.7	0.0299829
mRNA.chromosome_5.2392.1	K06530 CD109; CD109 antigen (Gov platelet alloantigens); CD109 antigen-like isoform X6 [Crassostrea virginica];CD109 antigen-like isoform X4 [Crassostrea virginica] A2M_2;Alpha-2-macroglobulin family thiolester region signature.;A-macroglobulin receptor binding domain;A-macroglobulin TED domain;	8.03	3.34e-12	High	12	89	10	523	58	0.0342157
mRNA.contig_1278.1.1	-- -- BIR;BIR repeat profile.;Inhibitor of Apoptosis domain;	0.72	0.999735	Low	1	23	1	260	29.1	0.0342157
mRNA.chromosome_1.408.1	K00658 DLST, sucB; 2-oxoglutarate dehydrogenase E2 component (dihydrolipoamide succinyltransferase); dihydrolipoyllysine-residue succinyltransferase component of 2-oxoglutarate dehydrogenase complex, mitochondrial-like [Mizuhopecten yessoensis];2-oxoglutarate dehydrogenase complex component E2 [Mizuhopecten yessoensis];PREDICTED: dihydrolipoyllysine-residue succinyltransferase component of 2-oxog…	-0.46	0.585262	High	4	7	4	391	41.8	0.0356239
mRNA.chromosome_7.475.1	K01049 ACHE; acetylcholinesterase; acetylcholinesterase precursor, partial [Doryteuthis opalescens];acetylcholinesterase isoform X1 [Lingula anatina] Carboxylesterase family;Carboxylesterases type-B serine active site.;Carboxylesterases type-B signature 2.;Cholinesterase signature;Esterase_lipase;	-1.37	0.977423	High	12	301	6	511	57.8	0.0356239
mRNA.chromosome_4.2849.2	K20526 TAGLN; transgelin; -- Calponin family repeat;Calponin homology (CH) domain;Calponin homology (CH) domain profile.;Calponin-like repeat profile.;CH;Smooth muscle protein/calponin family signature;	-0.55	0.999735	High	10	51	9	176	19.7	0.0356239
mRNA.chromosome_10.212.1	K11140 ANPEP, CD13; aminopeptidase N;K11140 CD13, ANPEP; alanyl (membrane) aminopeptidase; aminopeptidase N isoform X1 [Crassostrea gigas];aminopeptidase N isoform X3 [Crassostrea gigas];aminopeptidase N isoform X2 [Crassostrea gigas] ERAP1-like C-terminal domain;Fibronectin type III domain;Fibronectin type-III domain profile.;FN3;M1_APN-Q_like;Membrane alanyl dipeptidase (M1) family signature;Pe…	-0.22	0.999735	High	59	2071	59	1310	150.6	0.0356239
mRNA.chromosome_13.2447.1	K05768 GSN; gelsolin; gelsolin-like protein 2 [Crassostrea virginica] Gelsolin family signature;Gelsolin repeat;gelsolin_S1_like;	-0.02	0.999735	High	2	3	2	366	42.2	0.0356239
mRNA.chromosome_6.1078.1	K01251 E3.3.1.1, ahcY; adenosylhomocysteinase; S-adenosylhomocysteine hydrolase [Crassostrea ariakensis];adenosylhomocysteinase A [Crassostrea gigas] Adenosylhomocysteinase [ahcY].;ahcY: adenosylhomocysteinase;S-adenosyl-L-homocysteine hydrolase;S-adenosyl-L-homocysteine hydrolase, NAD binding domain;S-adenosyl-L-homocysteine hydrolase signature 1.;S-adenosyl-L-homocysteine hydrolase signature 2.…	-0.84	0.504734	High	22	71	22	433	47.9	0.0370307
mRNA.chromosome_2.802.1	ND; Golgi to ER traffic protein 4 homolog [Pecten maximus] Protein of unknown function (DUF410);	-0.37	0.999735	Low	1	13	1	291	33	0.0370307
mRNA.chromosome_15.2003.1	-- hypothetical protein EB796_009964 [Bugula neritina];ficolin-2-like [Asterias rubens];ficolin-2-like [Asterias rubens] Fibrinogen beta and gamma chains, C-terminal globular domain;Fibrinogen C-terminal domain profile.;	-1.13	0.958942	High	5	21	5	71	8.2	0.0384362
mRNA.chromosome_10.2508.1	K07380 CNTNAP2; contactin associated protein-like 2; neurexin-4-like [Crassostrea virginica];LOW QUALITY PROTEIN: neurexin-4 [Crassostrea gigas] Coagulation factors 5/8 type C domain (FA58C) profile.;LamG;Laminin G domain;Laminin G domain profile.;	-1.04	NA	High	6	79	6	241	27.5	0.0384362
mRNA.chromosome_11.2229.1	ND; uncharacterized protein LOC117315595 [Pecten maximus];complement C1q-like protein 4 [Pecten maximus] C1q domain;C1q domain profile.;Complement C1Q domain signature;	-0.16	NA	High	8	145	8	257	29	0.0398403
mRNA.chromosome_1.1620.1	K00140 mmsA, iolA, ALDH6A1; malonate-semialdehyde dehydrogenase (acetylating) / methylmalonate-semialdehyde dehydrogenase; probable methylmalonate-semialdehyde dehydrogenase [acylating], mitochondrial [Crassostrea virginica];probable methylmalonate-semialdehyde dehydrogenase [acylating], mitochondrial [Crassostrea gigas] Aldehyde dehydrogenase family;Aldehyde dehydrogenases cysteine active site.;…	-0.34	0.951661	High	7	10	7	504	55	0.041243
mRNA.chromosome_19.2348.1	-- complement C1q-like protein 3 [Ruditapes philippinarum];sialic acid-binding lectin [Ruditapes philippinarum];sialic acid binding lectin [Solen grandis] C1q domain;C1q domain profile.;	-0.07	0.999735	High	22	14333	1	242	27.6	0.041243
mRNA.chromosome_18.1395.1	-- ubiquitin-like modifier-activating enzyme 5 [Lingula anatina] D-isomer specific 2-hydroxyacid dehydrogenases NAD-binding signature.;ThiF family;ThiF_MoeB_HesA_family;	0.2	0.965036	Low	1	1	1	398	44.2	0.0426443
mRNA.chromosome_2.3320.1	K12661 LRA3, yfaW; L-rhamnonate dehydratase;K18334 fucD; L-fuconate dehydratase; L-rhamnonate dehydratase-like [Pecten maximus];uncharacterized protein LOC106172549 [Lingula anatina] Enolase;Enolase C-terminal domain-like;mandelate racemase;Mandelate racemase / muconate lactonizing enzyme, N-terminal domain;	0	NA	High	12	22	12	427	48	0.0426443
mRNA.chromosome_8.1426.2	K07249 E1.2.1.36; retinal dehydrogenase; Retinal dehydrogenase 2 [Mizuhopecten yessoensis];retinal dehydrogenase 2-like [Pecten maximus];retinal dehydrogenase 2-like [Pecten maximus] Aldehyde dehydrogenase family;Aldehyde dehydrogenases cysteine active site.;Aldehyde dehydrogenases glutamic acid active site.;ALDH_F1AB_F2_RALDH1;	-0.07	0.999735	High	22	70	11	485	53.2	0.045443
mRNA.chromosome_15.1804.1	-- hemicentin-1-like isoform X1 [Crassostrea virginica];hemicentin-1-like isoform X2 [Crassostrea virginica];hemicentin-1 isoform X1 [Crassostrea gigas] Ig;Ig-like domain profile.;Immunoglobulin I-set domain;	NA	NA	High	3	47	3	136	15.1	0.045443
mRNA.chromosome_13.1974.1	K06820 PLXNA; plexin A; plexin-A2 [Acyrthosiphon pisum];plexin-A4 [Sipha flava];plexin-A2 [Rhopalosiphum maidis] Sema domain;Sema domain profile.;	-0.08	0.999735	High	10	109	5	338	38	0.0482362
mRNA.chromosome_4.2183.1	K09519 DNAJB13; DnaJ homolog subfamily B member 13; heat shock protein 40A [Ruditapes philippinarum];dnaJ homolog subfamily B member 13 [Crassostrea gigas];dnaJ homolog subfamily B member 13-like [Pecten maximus] DnaJ;DnaJ_C;DnaJ C terminal domain;DnaJ domain;dnaJ domain profile.;DnaJ domain signature;Nt-dnaJ domain signature.;	-0.8	NA	Low	1	1	1	317	35.7	0.0496308
mRNA.chromosome_3.318.1	-- complement component C3 [Ruditapes decussatus] UNC-6/NTR/C345C module;	-0.11	0.999735	High	9	357	9	63	7.6	0.051024
mRNA.chromosome_7.473.1	K01049 ACHE; acetylcholinesterase; acetylcholinesterase-like isoform X1 [Pecten maximus];acetyl-cholinesterase, partial [Tegillarca granosa] Acetylcholinesterase tetramerisation domain;	2.54	NA	High	6	141	6	72	8.5	0.051024
mRNA.chromosome_2.513.1	K16353 SDK; protein sidekick; protein sidekick-like [Pecten maximus];protein sidekick-2 isoform X1 [Crassostrea gigas] Fibronectin type III domain;Fibronectin type-III domain profile.;FN3;	-0.36	NA	High	4	30	4	171	19.5	0.0524159
mRNA.chromosome_8.14.1	K02728 PSMA4; 20S proteasome subunit alpha 3; proteasome subunit alpha type-4-like [Pseudochaenichthys georgianus] proteasome_alpha_type_4;Proteasome alpha-type subunit profile.;Proteasome alpha-type subunits signature.;Proteasome beta-type subunits signature.;Proteasome subunit;Proteasome subunit A N-terminal signature;	0.11	0.999735	High	9	34	9	260	29.1	0.0538064
mRNA.chromosome_7.589.1	-- uncharacterized protein LOC111113701 [Crassostrea virginica];unnamed protein product [Mytilus coruscus];hypothetical protein CRYPA_1253 [uncultured SUP05 cluster bacterium] --	-0.46	0.999735	Low	1	2	1	480	52.6	0.0551957
mRNA.chromosome_16.1106.1	-- PREDICTED: ficolin-1-like [Amphimedon queenslandica];microfibril-associated glycoprotein 4-like [Danio rerio];uncharacterized protein LOC100537823 precursor [Danio rerio] Fibrinogen beta and gamma chains, C-terminal globular domain;Fibrinogen C-termina	0.4	0.999735	High	17	430	15	325	37.7	0.0565835
mRNA.chromosome_10.1092.1	K11322 EPC; enhancer of polycomb-like protein; enhancer of polycomb homolog 1-like [Crassostrea virginica];enhancer of polycomb homolog 1 [Crassostrea gigas] Enhancer of Polycomb C-terminus;Enhancer of polycomb-like;	-0.89	0.266027	Low	1	1	1	775	87.3	0.0579701
mRNA.chromosome_15.1561.1	-- complement factor B-like protein [Ruditapes decussatus];complement factor B, partial [Sinonovacula constricta];PREDICTED: complement factor B-like [Branchiostoma belcheri] CCP;Chymotrypsin serine protease family (S1) signature;Serine proteases, trypsin	-0.47	0.999735	High	54	9514	54	694	77	0.0579701
mRNA.chromosome_14.322.1	-- CRISP [Mytilus coruscus] Allergen V5/Tpx-1 family signature;CAP_CRISP;Cysteine-rich secretory protein family;EGF-like domain signature 2.;	-0.32	NA	High	1	5	1	664	70.2	0.0579701
mRNA.chromosome_2.734.1	K12311 MAN2B1, LAMAN; lysosomal alpha-mannosidase; lysosomal alpha-mannosidase-like [Pecten maximus];lysosomal alpha-mannosidase isoform X2 [Crassostrea gigas];lysosomal alpha-mannosidase isoform X1 [Crassostrea gigas] Alpha mannosidase middle domain;Glycosyl hydrolases family 38 N-terminal domain;	-0.31	0.950206	High	12	177	12	462	52.6	0.0593553
mRNA.chromosome_2.2729.1	K06530 CD109; CD109 antigen (Gov platelet alloantigens); CD109 [Mytilus coruscus];CD109 antigen isoform X1 [Crassostrea gigas];CD109 antigen isoform X5 [Crassostrea gigas] A2M_2;Alpha-2-macroglobulin bait region domain;Alpha-2-macroglobulin family;Alpha-2-macroglobulin family thiolester region signature.;A-macroglobulin receptor binding domain;A-macroglobulin TED domain;Macroglobulin domain MG3;M…	0.09	0.999735	High	62	822	61	1490	166	0.0621217
mRNA.chromosome_8.950.1	K03910 A2M; alpha-2-macroglobulin; alpha-2-macroglobulin [Hyriopsis cumingii];alpha2-macroglobulin [Cristaria plicata] A2M_2;Alpha-2-macroglobulin bait region domain;Alpha-2-macroglobulin family;Alpha-2-macroglobulin family thiolester region signature.;A-macroglobulin receptor binding domain;A-macroglobulin TED domain;Macroglobulin domain MG3;Macroglobulin domain MG4;MG2 domain;	-0.01	0.999735	High	86	12111	85	1591	178.2	0.0621217
mRNA.chromosome_7.148.3	K11718 HUGT; UDP-glucose:glycoprotein glucosyltransferase; UDP-glucose:glycoprotein glucosyltransferase 1-like, partial [Pecten maximus];UDP-glucose:glycoprotein glucosyltransferase 1-like [Pecten maximus] Thioredoxin-like domain;UDP-glucose:Glycoprotein Glucosyltransferase;	-0.17	NA	High	2	2	2	553	61.5	0.0621217
mRNA.chromosome_11.598.1	-- sarcoplasmic calcium-binding protein [Meretrix lusoria];sarcoplasmic calcium binding protein [Ruditapes philippinarum];sarcoplasmic calsium binding protein [Pseudocardium sybillae] --	-1.08	0.735808	High	5	6	5	179	20.8	0.0635029
mRNA.chromosome_17.2.1	-- microfibril-associated glycoprotein 4-like [Mizuhopecten yessoensis];microfibril-associated glycoprotein 4-like [Crassostrea virginica] Fibrinogen beta and gamma chains, C-terminal globular domain;Fibrinogen C-terminal domain profile.;Fibrinogen C-term	-1.4	NA	High	9	117	9	403	46.5	0.0635029
mRNA.chromosome_12.218.1	-- -- --	-0.49	0.999735	High	3	23	3	121	13.4	0.0648829
mRNA.chromosome_17.104.1	-- ropporin-1-like protein [Crassostrea gigas];LOW QUALITY PROTEIN: ropporin-1-like protein [Crassostrea virginica] --	-1.87	0.843283	High	5	7	5	222	24.7	0.0676387
mRNA.chromosome_3.1122.1	K06772 LSAMP, LAMP; limbic system-associated membrane protein;K06773 OPCML, OBCAM; opioid binding protein/cell adhesion molecule-like; Opioid-binding protein/cell adhesion molecule-like [Mizuhopecten yessoensis];opioid-binding protein/cell adhesion molecule homolog [Mizuhopecten yessoensis] --	0.06	0.999735	High	2	35	2	106	11.6	0.0676387
mRNA.chromosome_8.1085.1	K04659 THBS2S; thrombospondin 2/3/4/5;K04659 THBS2S; thrombospondin 2/3/4/5; cartilage oligomeric matrix protein [Aplysia californica];PREDICTED: cartilage oligomeric matrix protein-like [Octopus bimaculoides];cartilage oligomeric matrix protein isoform X1 [Octopus vulgaris] Calcium-binding EGF domain;Calcium-binding EGF-like domain signature.;EGF_CA;EGF-like domain;EGF-like domain profile.;EGF-l…	0.54	NA	High	27	482	27	1060	117.4	0.0676387
mRNA.chromosome_19.3412.1	-- microfibril-associated glycoprotein 4-like [Acanthaster planci];uncharacterized protein LOC110059658 [Orbicella faveolata] Fibrinogen beta and gamma chains, C-terminal globular domain;Fibrinogen C-terminal domain profile.;Fibrinogen C-terminal domain s	-0.18	0.999735	High	7	68	3	187	21.9	0.0690147
mRNA.chromosome_5.3142.1	ND; C1q domain-containing protein DC6, partial [Archivesica packardana];C1q domain-containing protein DC5, partial [Archivesica packardana];C1q domain-containing protein DC4, partial [Archivesica packardana] C1q domain;C1q domain profile.;	0.4	NA	High	1	17	1	103	11.5	0.0690147
mRNA.chromosome_12.1724.1	ND; C1q domain-containing protein DC17, partial [Archivesica packardana];C1q domain-containing protein DC22, partial [Archivesica packardana];C1q domain-containing protein DC9, partial [Archivesica packardana] C1q domain;C1q domain profile.;Complement C1Q domain signature;	-1.55	0.216907	High	10	189	6	249	28.2	0.0703893
mRNA.chromosome_12.389.1	K00505 TYR; tyrosinase; tyrosinase [Meretrix meretrix];uncharacterized protein LOC111133763 [Crassostrea virginica] Common central domain of tyrosinase;Tyrosinase and hemocyanins CuB-binding region signature.;Tyrosinase copper-binding domain signature;	3.45	0.156403	High	7	26	7	776	88.1	0.0717627
mRNA.chromosome_16.1386.1	-- F-type lectin 1 [Pinctada fucata];F-type lectin [Pinctada imbricata] Coagulation factors 5/8 type C domain (FA58C) profile.;F5/8 type C domain;	-0.54	0.974023	High	19	162	14	382	43.4	0.0717627
mRNA.chromosome_2.2577.1	K04348 PPP3C, CNA; serine/threonine-protein phosphatase 2B catalytic subunit; calcineurin A [Haliotis diversicolor];calcineurin A [Haliotis discus discus] Calcineurin-like phosphoesterase;MPP_PP2B;Serine/threonine phosphatase family signature;Serine/threonine specific protein phosphatases signature.;	0.45	0.999735	High	3	5	3	485	54.9	0.0717627
mRNA.chromosome_13.1135.1	K20888 MUR3; xyloglucan galactosyltransferase MUR3; probable xyloglucan galactosyltransferase GT15 [Crassostrea gigas] Exostosin family;	0.19	0.930412	Low	1	7	1	567	66.1	0.0731347
mRNA.chromosome_8.1878.1	K05767 IQGAP2_3; Ras GTPase-activating-like protein IQGAP2/3; ras GTPase-activating-like protein IQGAP1 isoform X3 [Pomacea canaliculata];ras GTPase-activating-like protein IQGAP1 isoform X4 [Pomacea canaliculata] Calponin homology (CH) domain;Calponin homology (CH) domain profile.;CH;IQ calmodulin-binding motif;IQ motif profile.;	-1.66	0.398075	High	4	5	4	778	87.8	0.0745054
mRNA.chromosome_9.2153.1	-- -- Integrase zinc binding domain;	0.88	0.598471	Low	2	2	2	1520	172.2	0.0745054
mRNA.chromosome_8.472.1	-- PREDICTED: semaphorin-2A-like [Biomphalaria glabrata];unnamed protein product [Mytilus coruscus] Sema domain profile.;	-0.92	0.809754	High	19	368	19	328	37.2	0.0745054
mRNA.chromosome_11.1917.1	K07374 TUBA; tubulin alpha; hypothetical protein B566_EDAN004431 [Ephemera danica] alpha_tubulin;Alpha-tubulin signature;Tubulin C-terminal domain;Tubulin/FtsZ family, GTPase domain;Tubulin signature;Tubulin subunits alpha, beta, and gamma signature.;	0	0.999735	High	12	66	6	436	48.6	0.0745054
mRNA.chromosome_12.1820.2	K06797 CDH4; cadherin 4, type 1, R-cadherin;K06797 CDH4; cadherin 4, type 1, R-cadherin; neural-cadherin isoform X1 [Crassostrea gigas];neural-cadherin isoform X2 [Crassostrea gigas];Se-cadherin, partial [Saccostrea echinata] Aspartic acid and asparagine hydroxylation site.;Cadherin cytoplasmic region;Cadherin_repeat;Cadherins domain profile.;EGF_CA;EGF-like domain profile.;EGF-like domain signat…	0.04	0.999735	High	16	56	16	1152	127.7	0.0745054
mRNA.chromosome_16.1293.1	-- uncharacterized protein LOC110454718 isoform X1 [Mizuhopecten yessoensis] Aldo/keto reductase family;Aldo_ket_red;	0.76	NA	High	8	9	7	331	37.6	0.0745054
mRNA.chromosome_2.359.2	K06825 FBN1; fibrillin 1;K06825 FBN1; fibrillin 1; matrilin-2 isoform X2 [Lingula anatina] Aspartic acid and asparagine hydroxylation site.;Calcium-binding EGF domain;Calcium-binding EGF-like domain signature.;Coagulation Factor Xa inhibitory site;EGF-like domain profile.;EGF-like domain signature 2.;	-0.82	0.999735	High	4	6	4	277	31	0.0758749
mRNA.chromosome_12.869.1	K06238 COL6A; collagen, type VI, alpha;K06238 COL6A; collagen, type VI, alpha; hypothetical protein C0Q70_08295 [Pomacea canaliculata];collagen alpha-6(VI) chain-like [Pomacea canaliculata];hypothetical protein C0Q70_07078 [Pomacea canaliculata] von Willebrand factor type A domain;Von Willebrand factor type A domain signature;VWFA domain profile.;	-1.59	0.656068	High	3	3	3	385	42.8	0.077243
mRNA.chromosome_8.2088.2	ND; fibrillin-2-like isoform X1 [Pecten maximus];fibrillin-2-like isoform X3 [Pecten maximus];fibrillin-2-like isoform X4 [Pecten maximus] Aspartic acid and asparagine hydroxylation site.;Calcium-binding EGF domain;Calcium-binding EGF-like domain signature.;Coagulation Factor Xa inhibitory site;Complement Clr-like EGF-like;EGF_CA;EGF-like domain profile.;EGF-like domain signature 2.;Human growth …	-0.61	0.999735	High	6	21	6	951	104.9	0.0786098
mRNA.chromosome_13.1692.1	K05636 LAMB1; laminin, beta 1;K05636 LAMB1; laminin, beta 1; laminin subunit beta-1-like protein [Pomacea canaliculata];laminin subunit beta-1-like [Pomacea canaliculata] EGF_Lam;Laminin EGF domain;Laminin N-terminal domain profile.;Laminin N-terminal (Domain VI);Laminin-type EGF-like (LE) domain profile.;Laminin-type EGF-like (LE) domain signature.;Type III EGF-like signature;	-0.02	NA	High	15	185	15	474	54.4	0.0786098
mRNA.chromosome_3.2382.1	K05692 ACTB_G1; actin beta/gamma 1; predicted protein [Nematostella vectensis];actin, cytoplasmic [Nematostella vectensis] Actin;Actins and actin-related proteins signature.;Actin signature;Actins signature 1.;Actins signature 2.;NBD_sugar-kinase_HSP70_actin;	-1.37	0.455523	High	24	1697	2	376	41.9	0.0799754
mRNA.chromosome_2.2164.1	K13524 ABAT; 4-aminobutyrate aminotransferase / (S)-3-amino-2-methylpropionate transaminase; LOW QUALITY PROTEIN: 4-aminobutyrate aminotransferase, mitochondrial-like [Pecten maximus];ABAT [Mytilus coruscus] Aminotransferase class-III;GABAtrns_euk: 4-aminobutyrate aminotransferase;OAT_like;	-0.23	0.999735	High	3	5	1	472	52.4	0.0827026
mRNA.chromosome_8.2188.1	K16364 GLDN; GLDN; gliomedin; unnamed protein product [Mytilus coruscus];GLDN [Mytilus coruscus];collagen alpha-1(II) chain-like [Pecten maximus] Olfactomedin-like domain;Olfactomedin-like domain profile.;	1.8	NA	High	4	11	4	252	29.7	0.0840643
mRNA.chromosome_3.1124.1	K06776 PTPRK; receptor-type tyrosine-protein phosphatase kappa;K06776 PTPRK; receptor-type tyrosine-protein phosphatase kappa; receptor-type tyrosine-protein phosphatase epsilon isoform X9 [Crassostrea gigas];neurogenic locus notch homolog protein 3-like isoform X4 [Mizuhopecten yessoensis];multiple epidermal growth factor-like domains protein 6 isoform X3 [Mizuhopecten yessoensis] LNR domain;LNR…	0.15	0.999735	High	16	262	13	788	85.2	0.0854247
mRNA.chromosome_13.2773.1	-- peritrophin-1-like [Aplysia californica];uncharacterized protein LOC110461719 [Mizuhopecten yessoensis];uncharacterized protein LOC110461719 [Mizuhopecten yessoensis] Chitin binding Peritrophin-A domain;Chitin-binding type-2 domain profile.;	-0.32	NA	High	2	4	2	208	21.6	0.0854247
mRNA.chromosome_6.1701.2	K13625 FTL; ferritin light chain; LOW QUALITY PROTEIN: methyltransferase-like protein 9 [Crassostrea virginica];methyltransferase-like protein 9 [Crassostrea gigas] AdoMet_MTases;DREV methyltransferase;	-0.36	0.986565	Low	1	1	1	298	34.4	0.0867838
mRNA.chromosome_13.1976.1	K06820 PLXNA; plexin A; plexin-B-like isoform X2 [Pecten maximus];plexin-B-like isoform X3 [Pecten maximus] IPT/TIG domain;	0.38	0.871598	High	7	81	7	268	29.7	0.0935602
mRNA.chromosome_6.681.1	K11997 TRIM2_3; tripartite motif-containing protein 2/3; tripartite motif-containing protein 2 [Crassostrea gigas] --	0.03	0.999735	Low	1	18	1	569	64.4	0.0935602
mRNA.chromosome_16.1945.1	-- -- FAD binding domain;Fumarate reductase flavoprotein C-term;Fumarate reductase / succinate dehydrogenase FAD-binding site.;sdhA_forward: succinate dehydrogenase, flavoprotein subunit;sdhA_frdA_Gneg: succinate dehydrogenase or fumarate reductase, flavo	-0.02	0.999735	High	6	12	6	614	67.3	0.0935602
mRNA.chromosome_6.1442.3	K01672 CA; carbonic anhydrase; carbonic anhydrase [Ruditapes philippinarum];carbonic anhydrase [Archivesica packardana];carbonic anhydrase [Archivesica packardana] alpha_CA;Alpha-carbonic anhydrases profile.;Alpha-carbonic anhydrases signature.;Eukaryotic-type carbonic anhydrase;	-0.88	0.450339	High	4	5	4	240	26.7	0.0949116
mRNA.chromosome_15.571.1	-- sushi, von Willebrand factor type A, EGF and pentraxin domain-containing protein 1-like [Anneissia japonica];sushi, von Willebrand factor type A, EGF and pentraxin domain-containing protein 1-like [Anneissia japonica];uncharacterized protein LOC1184065	0.52	0.983734	High	7	2510	7	160	18.1	0.0949116
mRNA.chromosome_9.1917.1	K06252 TN; tenascin;K06252 TN; tenascin; microfibril-associated glycoprotein 4-like [Acanthaster planci];PREDICTED: microfibril-associated glycoprotein 4-like isoform X1 [Branchiostoma belcheri];Fibrinogen-like protein A,Ryncolin-4,Angiopoietin-related protein 7,Angiopoietin-related protein 1,Ficolin-3,Ficolin-1-B,Techylectin-5A,Ficolin-2,Fibrinogen-like protein 1-like protein,Ryncolin-1,Tenascin…	-3.15	0.455186	High	14	448	4	297	33.9	0.0976108
mRNA.chromosome_4.2914.1	K10104 FCN; ficolin;K10104 FCN; ficolin; microfibril-associated glycoprotein 4-like [Branchiostoma floridae];microfibril-associated glycoprotein 4-like [Lingula anatina];PREDICTED: microfibril-associated glycoprotein 4-like [Branchiostoma belcheri] Fibrinogen beta and gamma chains, C-terminal globular domain;Fibrinogen C-terminal domain profile.;Fibrinogen C-terminal domain signature.;FReD;	0.04	NA	High	5	223	5	174	20.2	0.0976108
mRNA.chromosome_12.1827.1	K01672 CA; carbonic anhydrase; GPI-anchored carbonic anhydrase [Phreagena okutanii];carbonic anhydrase [Archivesica packardana];carbonic anhydrase 4-like protein [Tridacna squamosa] alpha_CA;Alpha-carbonic anhydrases profile.;Alpha-carbonic anhydrases signature.;Eukaryotic-type carbonic anhydrase;	-0.14	0.999735	High	3	8	3	269	31.1	0.100305
mRNA.chromosome_6.663.1	K01758 CTH; cystathionine gamma-lyase; cystathionine gamma-lyase [Crassostrea gigas];LOW QUALITY PROTEIN: cystathionine gamma-lyase-like [Crassostrea virginica];cystathionine gamma-lyase-like [Pecten maximus] CGS_like;Cys/Met metabolism enzymes pyridoxal-phosphate attachment site.;Cys/Met metabolism PLP-dependent enzyme;	-0.19	0.999735	High	6	9	6	395	43.8	0.102994
mRNA.chromosome_4.1319.6	K10358 MYO6; myosin VI; unconventional myosin-VI isoform X4 [Crassostrea gigas] b4GalT;Myosin head (motor domain);Myosin heavy chain signature;Myosin motor domain profile.;Myosin N-terminal SH3-like domain;Myosin N-terminal SH3-like domain profile.;Myosin VI cargo binding domain;MYSc_Myo6;N-terminal domain of galactosyltransferase;N-terminal region of glycosyl transferase group 7;	1.47	0.156403	Low	1	5	1	1828	211.1	0.104337
mRNA.chromosome_2.759.2	K00164 OGDH, sucA; 2-oxoglutarate dehydrogenase E1 component; PREDICTED: 2-oxoglutarate dehydrogenase, mitochondrial-like isoform X2 [Biomphalaria glabrata];PREDICTED: 2-oxoglutarate dehydrogenase, mitochondrial-like isoform X1 [Biomphalaria glabrata] 2oxo_dh_E1: oxoglutarate dehydrogenase (succinyl-transferring), E1 component;2-oxoglutarate dehydrogenase C-terminal;Dehydrogenase E1 component;TPP…	0.11	0.999735	High	19	34	19	863	97.9	0.104337
mRNA.chromosome_6.2280.4	K16944 SEPT7, CDC3; septin 7; septin-7 isoform X1 [Crassostrea gigas];septin-7 isoform X3 [Crassostrea gigas];septin-7 isoform X4 [Crassostrea gigas] CDC_Septin;Septin;Septin 7 signature;Septin-type guanine nucleotide-binding (G) domain profile.;	0.8	0.378448	High	5	12	4	468	54.1	0.105678
mRNA.chromosome_4.2945.1	K11860 OTUD7A_B; OTU domain-containing protein 7; tumor necrosis factor alpha-induced protein 3-like isoform X3 [Crassostrea virginica];tumor necrosis factor alpha-induced protein 3-like isoform X3 [Crassostrea virginica] A20-like zinc finger;OTU domain profile.;OTU-like cysteine protease;Zinc finger A20-type profile.;	0.47	0.603494	Low	1	5	1	1170	129.5	0.105678
mRNA.chromosome_12.522.1	-- heat shock 70 kDa protein 12B-like isoform X2 [Mizuhopecten yessoensis] Hsp70 protein;	1.9	0.861959	High	2	2058	2	356	40	0.108357
mRNA.chromosome_11.1634.1	K14358 SCRN; secernin; secernin-2-like isoform X2 [Pomacea canaliculata];secernin-2-like isoform X3 [Pomacea canaliculata] Peptidase family C69;	0.09	0.999735	High	10	46	10	423	46.3	0.108357
mRNA.chromosome_13.2371.1	K05768 GSN; gelsolin; gelsolin-like protein 2 [Dendronephthya gigantea];gelsolin-like protein 1 isoform X1 [Nematostella vectensis];gelsolin-like protein 1 isoform X2 [Nematostella vectensis] Gelsolin family signature;Gelsolin repeat;gelsolin_S1_like;	0.19	0.999735	High	10	80	10	216	25.2	0.108357
mRNA.chromosome_3.2864.1	K19519 TGFBI, BIGH3; transforming growth factor-beta-induced protein; -- FAS1/BIgH3 domain profile.;Fasciclin domain;	-0.77	0.33313	High	18	226	18	488	53.9	0.109695
mRNA.chromosome_10.274.1	K17609 NXN; nucleoredoxin; nucleoredoxin [Crassostrea gigas];LOW QUALITY PROTEIN: tryparedoxin-like [Crassostrea virginica];hypothetical protein DYB36_012740 [Aphanomyces astaci] Thioredoxin domain profile.;Thioredoxin family signature;Thioredoxin-like;	-0.67	0.899467	High	2	3	2	141	15.6	0.109695
mRNA.chromosome_4.3105.1	-- LOW QUALITY PROTEIN: spondin-1-like [Pomacea canaliculata];hypothetical protein EGW08_008630, partial [Elysia chlorotica] Basic protease (Kunitz-type) inhibitor family signature;KU;Kunitz/Bovine pancreatic trypsin inhibitor domain;Pancreatic trypsin in	0.23	0.999735	Low	1	1	1	514	59.1	0.112367
mRNA.chromosome_19.1067.1	-- techylectin-5A-like isoform X2 [Acanthaster planci];techylectin-5A-like isoform X1 [Acanthaster planci] Fibrinogen beta and gamma chains, C-terminal globular domain;Fibrinogen C-terminal domain profile.;FReD;	-0.68	NA	High	10	131	9	197	22.6	0.112367
mRNA.chromosome_2.1257.2	K00432 gpx; glutathione peroxidase; glutathione peroxidase 3, partial [Sinonovacula constricta];glutathione peroxidase [Mactra quadrangularis];glutathione peroxidase-like isoform X1 [Parasteatoda tepidariorum] Glutathione peroxidase;Glutathione peroxidase family signature;Glutathione peroxidase profile.;	-1.33	0.324767	High	9	2035	9	194	22.3	0.1137
mRNA.chromosome_6.2901.1	K01562 DIO1; type I thyroxine 5'-deiodinase;K07754 DIO3; thyroxine 5-deiodinase; type I iodothyronine deiodinase [Castor canadensis];PREDICTED: type I iodothyronine deiodinase isoform X1 [Peromyscus maniculatus bairdii];type I iodothyronine deiodinase [Peromyscus leucopus] Iodothyronine deiodinase;	-2.76	NA	Low	1	1	1	123	13.8	0.115033
mRNA.chromosome_16.1888.1	-- golgin subfamily A member 4-like isoform X2 [Mizuhopecten yessoensis];golgin subfamily A member 4-like isoform X1 [Mizuhopecten yessoensis];Protein SOGA2 [Mizuhopecten yessoensis] --	-0.13	NA	Low	1	12	1	1212	140	0.115033
mRNA.chromosome_4.1340.2	K00477 PHYH; phytanoyl-CoA hydroxylase; uncharacterized protein LOC117327187 [Pecten maximus];PREDICTED: uncharacterized protein LOC109469429 isoform X2 [Branchiostoma belcheri];PREDICTED: uncharacterized protein LOC109469429 isoform X3 [Branchiostoma belcheri] --	-0.54	0.776611	Low	1	2	1	200	22.6	0.117695
mRNA.chromosome_4.260.1	K02377 TSTA3, fcl; GDP-L-fucose synthase; PREDICTED: GDP-L-fucose synthase-like [Priapulus caudatus] GDP_FS_SDR_e;GDP-L-fucose synthase [fcl].;NAD dependent epimerase/dehydratase family;	0.02	0.999735	High	1	1	1	322	36.6	0.117695
mRNA.chromosome_2.2553.1	LIM domain-binding protein 3; LDB3 [Mytilus coruscus];LDB3 [Mytilus coruscus];PDZ and LIM domain protein 7-like isoform X2 [Pecten maximus] LIM domain;LIM domain profile.;LIM zinc-binding domain signature.;	0.18	0.999735	High	4	16	4	160	18.3	0.119024
mRNA.chromosome_4.948.2	K18617 AIF1; allograft inflammatory factor 1; allograft inflammatory factor [Ruditapes philippinarum];allograft inflammatory factor-1 [Hyriopsis cumingii];PREDICTED: allograft inflammatory factor 1-like isoform X1 [Branchiostoma belcheri] --	-0.03	0.999735	High	5	26	5	145	16.6	0.123004
mRNA.chromosome_6.2102.1	K20520 DBNL, ABP1; drebrin-like protein; coactosin-like protein [Acanthaster planci] ADF-H domain profile.;Cofilin/tropomyosin-type actin-binding protein;	0.09	0.999735	High	3	57	3	68	7.4	0.123004
mRNA.chromosome_7.472.1	K01049 ACHE; acetylcholinesterase; acetylcholinesterase precursor, partial [Doryteuthis opalescens];acetylcholinesterase-like isoform X2 [Mizuhopecten yessoensis] Carboxylesterase family;Carboxylesterases type-B serine active site.;Carboxylesterases type-B signature 2.;Cholinesterase signature;Esterase_lipase;	-0.32	NA	High	10	292	4	511	57.8	0.123004
mRNA.chromosome_10.128.1	-- -- --	8.56	5.86e-14	High	1	2	1	248	26.4	0.124328
mRNA.chromosome_14.1303.1	-- PREDICTED: low-density lipoprotein receptor-related protein 1B-like, partial [Saccoglossus kowalevskii];low-density lipoprotein receptor-related protein 2-like isoform X1 [Asterias rubens];low-density lipoprotein receptor-related protein 2-like isoform	-0.33	0.97787	High	3	1229	3	249	26.7	0.125651
mRNA.chromosome_10.157.1	K12741 HNRNPA1_3; heterogeneous nuclear ribonucleoprotein A1/A3; PREDICTED: heterogeneous nuclear ribonucleoprotein A3-like isoform X1 [Biomphalaria glabrata];PREDICTED: heterogeneous nuclear ribonucleoprotein A3-like isoform X2 [Biomphalaria glabrata];heterogeneous nuclear ribonucleoprotein A3 homolog 1-like isoform X1 [Pomacea canaliculata] Eukaryotic RNA Recognition Motif (RRM) profile.;RNA re…	-0.2	0.957508	High	4	23	4	162	17.7	0.126973
mRNA.chromosome_4.1561.1	K20049 LRP1B; low-density lipoprotein receptor-related protein 1B; sortilin-related receptor [Ixodes scapularis];PREDICTED: prolow-density lipoprotein receptor-related protein 1-like, partial [Mesitornis unicolor];low-density lipoprotein receptor-related protein 4-like [Empidonax traillii] LDLa;LDL-receptor class A (LDLRA) domain profile.;LDL-receptor class A (LDLRA) domain signature.;Low density…	0.02	0.999735	High	4	19	4	226	24.5	0.126973
mRNA.chromosome_15.2352.1	-- unnamed protein product [Mytilus coruscus];unnamed protein product [Mytilus coruscus];unnamed protein product [Mytilus coruscus] --	-1.48	0.394671	High	14	64	14	350	38.1	0.129613
mRNA.chromosome_12.2291.1	K01431 UPB1, pydC; beta-ureidopropionase; beta-ureidopropionase [Crassostrea gigas];beta-ureidopropionase-like [Pecten maximus] Carbon-nitrogen hydrolase;Carbon-nitrogen hydrolase domain profile.;ML_beta-AS;	-0.49	0.916748	High	8	9	8	384	42.9	0.129613
mRNA.chromosome_10.1206.1	K12198 CHMP5, VPS60; charged multivesicular body protein 5; charged multivesicular body protein 5-like [Pecten maximus];charged multivesicular body protein 5 [Aplysia californica];hypothetical protein EGW08_016734 [Elysia chlorotica] Snf7;	0.35	0.954253	High	1	3	1	220	24.7	0.132248
mRNA.contig_4938.4.1	-- -- Glycine-rich domain-containing protein-like;	-0.51	0.999735	Low	1	30	1	78	9.3	0.132248
mRNA.chromosome_5.3358.1	ND; C1q domain-containing protein DC8, partial [Archivesica packardana];C1q domain-containing protein DC10, partial [Archivesica packardana];C1q domain-containing protein DC7, partial [Archivesica packardana] C1q domain;C1q domain profile.;Complement C1Q domain signature;	NA	NA	High	1	7	1	115	12.4	0.133564
mRNA.chromosome_1.2510.1	K04461 PPM1B, PP2CB; protein phosphatase 1B; PPM1B [Mytilus coruscus];protein phosphatase 1B-like [Crassostrea virginica];protein phosphatase 1B [Crassostrea gigas] PP2Cc;PPM-type phosphatase domain profile.;PPM-type phosphatase domain signature.;Protein phosphatase 2C;Protein serine/threonine phosphatase 2C, C-terminal domain;	0.09	0.999735	High	4	11	4	356	38.5	0.134878
mRNA.chromosome_1.1152.1	uncharacterized protein; bifunctional protein GlmU-like [Crassostrea gigas];uncharacterized protein LOC116305845 [Actinia tenebrosa] DUF296;Plants and Prokaryotes Conserved (PCC) domain;PPC domain profile profile.;	0.32	0.999735	High	1	1	1	128	13.8	0.136191
mRNA.chromosome_11.728.1	K13990 FTCD; glutamate formiminotransferase / formiminotetrahydrofolate cyclodeaminase; formimidoyltransferase-cyclodeaminase isoform X3 [Crassostrea gigas];formimidoyltransferase-cyclodeaminase-like isoform X3 [Crassostrea virginica];formimidoyltransferase-cyclodeaminase isoform X2 [Crassostrea gigas] Formiminotransferase-cyclodeaminase;Formiminotransferase domain;Formiminotransferase domain, N-…	-0.39	0.999735	High	5	5	5	540	59.3	0.136191
mRNA.chromosome_19.3278.3	-- talin-1-like isoform X5 [Mizuhopecten yessoensis];talin-1-like isoform X2 [Mizuhopecten yessoensis];talin-1-like isoform X3 [Mizuhopecten yessoensis] I/LWEQ domain;I/LWEQ domain profile.;talin-RS;Vinculin Binding Site;	-0.25	0.935226	High	8	15	8	1241	132	0.140124
mRNA.chromosome_4.1869.2	K12337 MRVI1, IRAG; inositol 1,4,5-triphosphate receptor-associated cGMP kinase substrate; uncharacterized protein LOC117327005 isoform X1 [Pecten maximus];uncharacterized protein LOC117327005 isoform X2 [Pecten maximus] MRVI1 protein;	0.08	0.999735	Low	1	7	1	205	22.8	0.140124
mRNA.chromosome_9.45.1	K14454 GOT1; aspartate aminotransferase, cytoplasmic; aspartate aminotransferase, cytoplasmic-like [Octopus vulgaris] AAT_like;Aminotransferase class I and II;Aminotransferases class-I pyridoxal-phosphate attachment site.;Aspartate aminotransferase signature;	-0.13	0.999735	High	15	58	15	411	45.9	0.140124
mRNA.chromosome_11.778.1	-- spermatogenesis-associated protein 48-like isoform X2 [Pecten maximus];spermatogenesis-associated protein 48-like isoform X1 [Pecten maximus] Spermatogenesis-associated protein 48;	1.94	NA	Low	1	7	1	433	49.1	0.141433
mRNA.chromosome_7.2427.1	K06237 COL4A; collagen, type IV, alpha;K06237 COL4A; collagen, type IV, alpha; collagen alpha-2(IV) chain-like [Crassostrea virginica] Collagen IV carboxyl-terminal non-collagenous (NC1) domain profile.;Collagen triple helix repeat (20 copies);C-terminal tandem repeated domain in type 4 procollagen;	-0.26	0.999735	High	4	24	4	1763	172.8	0.14274
mRNA.chromosome_11.1269.1	peptidoglycan recognition protein; peptidoglycan-recognition protein-sc2 precursor-like protein [Artemia sinica];peptidoglycan recognition protein 3-like [Pomacea canaliculata] N-acetylmuramoyl-L-alanine amidase;PGRP;	-1.66	0.983734	High	3	12	3	193	21.2	0.144046
mRNA.chromosome_4.116.1	K10104 FCN; ficolin;K10104 FCN; ficolin; -- Fibrinogen beta and gamma chains, C-terminal globular domain;Fibrinogen C-terminal domain profile.;FReD;	NA	NA	High	3	69	1	145	16.6	0.144046
mRNA.chromosome_13.2203.1	K00108 betA, CHDH; choline dehydrogenase; alcohol dehydrogenase [acceptor] isoform X1 [Crassostrea gigas];alcohol dehydrogenase [acceptor] isoform X2 [Crassostrea gigas];alcohol dehydrogenase [acceptor] isoform X1 [Crassostrea gigas] GMC oxidoreductase;GMC oxidoreductases signature 2.;	-2.74	NA	Low	1	25	1	347	39	0.144046
mRNA.chromosome_14.2004.1	-- -- EGF-like domain profile.;	-4.3	0.377424	High	7	563	7	139	15.7	0.145351
mRNA.chromosome_3.340.1	-- -- --	-0.79	0.917726	Low	1	24	1	308	36.4	0.146655
mRNA.chromosome_11.635.1	K06484 CD49e, ITGA5; integrin, alpha 5;K06484 ITGA5, CD49e; integrin alpha 5;K06484 ITGA5, CD49e; integrin alpha 5; integrin alpha-9-like isoform X1 [Mizuhopecten yessoensis];integrin alpha-5-like [Denticeps clupeoides] FG-GAP repeat;FG-GAP repeat profile.;Integrin alpha;Integrin alpha subunit signature;Integrin beta chain VWA domain;	0.37	0.972062	High	61	3106	61	1326	147	0.146655
mRNA.chromosome_2.511.1	K04550 CD91, LRP1; low density lipoprotein-related protein 1 (alpha-2-macroglobulin receptor);K04550 LRP1, CD91; low-density lipoprotein receptor-related protein 1 (alpha-2-macroglobulin receptor);K04550 LRP1, CD91; low-density lipoprotein receptor-related protein 1 (alpha-2-macroglobulin receptor); low-density lipoprotein receptor-related protein 1-like isoform X2 [Stegodyphus dumicola];low-dens…	-0.62	0.999735	High	12	98	12	291	33.2	0.146655
mRNA.chromosome_3.1812.1	K12047 MGAM; maltase-glucoamylase; maltase-glucoamylase, intestinal [Crassostrea gigas];maltase-glucoamylase, intestinal-like [Crassostrea virginica];maltase-glucoamylase, intestinal-like [Crassostrea virginica] Glycosyl hydrolases family 31;	-0.55	0.999735	High	5	32	5	131	15.2	0.146655
mRNA.chromosome_13.1692.5	K05636 LAMB1; laminin, beta 1;K05636 LAMB1; laminin, beta 1; laminin subunit beta-1-like protein [Pomacea canaliculata];hypothetical protein C0Q70_15484 [Pomacea canaliculata];laminin subunit beta-1-like [Pomacea canaliculata] EGF_Lam;Laminin EGF domain;Laminin IV type A domain profile.;Laminin-type EGF-like (LE) domain profile.;Laminin-type EGF-like (LE) domain signature.;Type III EGF-like signa…	-0.37	0.999735	High	31	423	31	974	107.5	0.147958
mRNA.chromosome_6.489.2	-- copine-3 [Aplysia californica];hypothetical protein EGW08_015880, partial [Elysia chlorotica] C2A_Copine;C2B_Copine;C2 domain;C2 domain profile.;Copine;	0.42	0.702389	High	8	26	7	540	59.9	0.149259
mRNA.chromosome_6.1910.1	K15335 NSUN2; tRNA (cytosine34-C5)-methyltransferase; RNA cytosine-C(5)-methyltransferase NSUN2 [Crassostrea gigas];tRNA (cytosine(34)-C(5))-methyltransferase [Strongylocentrotus purpuratus];hypothetical protein C0Q70_18817 [Pomacea canaliculata] SAM-dependent MTase RsmB/NOP-type domain profile.;	-0.13	0.971932	High	3	9	3	366	42.1	0.149259
mRNA.chromosome_11.1981.1	K05719 CD29, ITGB1; integrin, beta 1;K05719 ITGB1, CD29; integrin beta 1;K05719 ITGB1, CD29; integrin beta 1; integrin beta 1/arrayG1 6X fusion protein [Cloning vector PBTRE-IntB1-ArrayG];hypothetical protein HF521_010248 [Silurus meridionalis] EGF-like domain;Integrin beta cytoplasmic domain;Integrin beta epidermal growth factor like domain 1;Integrin beta subunit signature;Integrins beta chain …	-0.51	0.905954	High	12	140	12	395	43.6	0.15056
mRNA.chromosome_11.1001.1	K13412 CPK; calcium-dependent protein kinase; calcium kinase dependent protein, partial [Mytilus galloprovincialis];hypothetical protein CEUSTIGMA_g1570.t1 [Chlamydomonas eustigma];PREDICTED: calcium-dependent protein kinase 2-like isoform X2 [Musa acuminata subsp. malaccensis] EFh;EF hand;EF-hand calcium-binding domain.;EF-hand calcium-binding domain profile.;	0.27	0.947807	High	3	3	3	149	17.2	0.15056
mRNA.chromosome_10.1455.2	-- -- --	-0.77	0.873103	High	10	66	10	999	110.1	0.151859
mRNA.chromosome_2.2165.2	K13524 ABAT; 4-aminobutyrate aminotransferase / (S)-3-amino-2-methylpropionate transaminase; LOW QUALITY PROTEIN: 4-aminobutyrate aminotransferase, mitochondrial-like [Pecten maximus];ABAT [Mytilus coruscus] Aminotransferase class-III;Aminotransferases class-III pyridoxal-phosphate attachment site.;GABAtrns_euk: 4-aminobutyrate aminotransferase;OAT_like;	-0.18	0.999735	High	10	14	8	499	55.3	0.153157
mRNA.chromosome_11.675.1	K01647 CS, gltA; citrate synthase; CS [Mytilus coruscus];putative citrate synthase 2 [Diplodon chilensis];citrate synthase, mitochondrial-like [Pecten maximus] ScCit1-2_like;	-0.18	0.999735	High	20	301	20	441	48.9	0.153157
mRNA.chromosome_19.1976.1	-- -- --	4.02	0.0115937	High	20	44	20	2293	239.7	0.154454
mRNA.chromosome_3.2534.1	K02969 RP-S20e, RPS20; small subunit ribosomal protein S20e; 40S ribosomal protein S20 [Mizuhopecten yessoensis];40S ribosomal protein S20 [Crassostrea virginica] 30S ribosomal protein S10 [rpsJ].;Ribosomal protein S10 family signature;Ribosomal protein S10p/S20e;Ribosomal protein S10 signature.;uS10_euk_arch: ribosomal protein uS10;	-1.14	0.177962	Low	1	2	1	117	13.1	0.159629
mRNA.chromosome_7.15.1	ND; C1QL [Mytilus coruscus];hypothetical protein AM593_07466, partial [Mytilus galloprovincialis];unnamed protein product [Mytilus coruscus] C1q domain;C1q domain profile.;	-0.52	0.803656	High	7	74	2	126	13.8	0.159629
mRNA.chromosome_1.2211.1	K19757 RSPH9; radial spoke head protein 9; radial spoke head protein 9 homolog [Pecten maximus];radial spoke head protein 9 homolog isoform X1 [Crassostrea virginica] Radial spokehead-like protein;	0.09	0.999735	High	9	18	9	276	30.9	0.159629
mRNA.chromosome_8.1450.1	-- universal stress protein YxiE-like [Pecten maximus];unnamed protein product [Mytilus coruscus] Universal stress protein family;Universal stress protein signature;USP_Like;	-0.75	0.219286	Medium	1	1	1	65	7.1	0.16092
mRNA.chromosome_13.1697.1	-- -- --	-0.95	0.704387	High	9	3429	9	137	15.5	0.16221
mRNA.chromosome_11.338.1	-- uncharacterized protein LOC106154729 [Lingula anatina];uncharacterized protein LOC106163851 [Lingula anatina];uncharacterized protein LOC106154730 [Lingula anatina] --	-0.72	0.918427	High	14	1262	14	131	14.1	0.16221
mRNA.chromosome_8.2061.2	K08056 PDIA3, GRP58; protein disulfide isomerase family A, member 3;K09582 PDIA4, ERP72; protein disulfide-isomerase A4; protein disulfide-isomerase A3-like [Crassostrea virginica];protein disulfide-isomerase A3 [Crassostrea gigas];protein disulfide-isomerase A3-like [Crassostrea virginica] ER_PDI_fam: protein disulfide isomerase;PDI_a_family;PDI_a_PDI_a'_C;PDI_b'_ERp72_ERp57;pdi_dom: protein dis…	0.38	0.97233	High	12	60	12	488	54.7	0.16221
mRNA.chromosome_4.2791.1	-- -- --	0.04	0.999735	High	5	185	5	100	10.8	0.16221
mRNA.chromosome_11.1627.1	K02133 ATPeF1B, ATP5B, ATP2; F-type H+-transporting ATPase subunit beta; hypothetical protein C0Q70_08881 [Pomacea canaliculata];ATP synthase subunit beta, mitochondrial-like [Pomacea canaliculata] atpD: ATP synthase F1, beta subunit;ATP-synt_F1_beta_C;ATP-synt_F1_beta_N;ATP synthase alpha and beta subunits signature.;ATP synthase alpha/beta family, beta-barrel domain;ATP synthase alpha/beta fami…	-0.87	0.235339	High	17	63	17	524	56.3	0.163499
mRNA.chromosome_6.592.1	K01092 E3.1.3.25, IMPA, suhB; myo-inositol-1(or 4)-monophosphatase; hypothetical protein RclHR1_03630005 [Rhizophagus clarus];inositol monophosphatase [Mucor ambiguus] Inositol monophosphatase family;Inositol monophosphatase family signature 1.;Inositol monophosphatase superfamily signature;	-0.27	0.999735	High	1	1	1	67	7.5	0.163499
mRNA.chromosome_1.352.1	K17601 WDR81; WD repeat-containing protein 81; WD repeat-containing protein 81 [Mizuhopecten yessoensis];WD repeat-containing protein 81-like isoform X2 [Mizuhopecten yessoensis];WD repeat-containing protein 81-like isoform X1 [Mizuhopecten yessoensis] Trp-Asp (WD) repeats circular profile.;Trp-Asp (WD) repeats profile.;WD domain, G-beta repeat;	0.71	0.965502	Medium	1	10	1	266	29.6	0.166073
mRNA.chromosome_3.320.1	K03990 C3; complement component 3;K03990 C3; complement component 3; complement component C3 [Ruditapes decussatus];complement component C3 [Sinonovacula constricta];complement C3-2 isoform [Sinonovacula constricta] A-macroglobulin TED domain;	-0.1	0.999735	High	19	1247	19	137	15.6	0.166073
mRNA.chromosome_14.1798.1	-- superoxide dismutase [Cu-Zn]-like isoform X2 [Amblyraja radiata];superoxide dismutase [Cu-Zn] isoform X1 [Enhydra lutris kenyoni];superoxide dismutase [Cu-Zn] [Mesocricetus auratus] Copper/Zinc superoxide dismutase signature 1.;Copper/zinc superoxide d	0.58	NA	High	3	21	3	144	15.3	0.166073
mRNA.chromosome_11.810.1	K02735 PSMB3; 20S proteasome subunit beta 3; proteasome subunit beta type-3 [Anneissia japonica] proteasome_beta_type_3;Proteasome beta-type subunit profile.;Proteasome beta-type subunits signature.;Proteasome subunit;	0.07	0.999735	High	3	22	3	202	22.6	0.167358
mRNA.chromosome_12.1723.1	ND; C1q domain-containing protein DC6, partial [Archivesica packardana];C1q domain-containing protein DC5, partial [Archivesica packardana];C1q domain-containing protein DC17, partial [Archivesica packardana] C1q domain;C1q domain profile.;Complement C1Q domain signature;	-2.18	0.0183031	High	5	73	4	104	11	0.168642
mRNA.chromosome_18.1369.1	-- uncharacterized protein LOC111124008 [Crassostrea virginica] C1.5: HAD, Beta-PGM, Phosphatase Like;Haloacid Dehalogenase;phosphonatase: phosphonoacetaldehyde hydrolase;Phosphonoacetaldehyde hydrolase [phnX].;	-0.9	0.190667	High	11	20	11	281	31.5	0.168642
mRNA.chromosome_6.1762.1	K14427 SLC12A4_5_6, KCC; solute carrier family 12 (potassium/chloride transporter), member 4/5/6; solute carrier family 12 member 4-like isoform X1 [Crassostrea virginica];solute carrier family 12 member 4-like isoform X2 [Crassostrea virginica];solute carrier family 12 member 6-like isoform X3 [Crassostrea virginica] 2a30: K-Cl cotransporter;Amino acid permease;Solute carrier family 12;	-1.35	0.911013	Medium	1	12	1	905	99.9	0.168642
mRNA.chromosome_9.779.1	K10104 FCN; ficolin;K10104 FCN; ficolin; PREDICTED: microfibril-associated glycoprotein 4-like isoform X1 [Branchiostoma belcheri];uncharacterized protein LOC118421761 [Branchiostoma floridae];PREDICTED: microfibril-associated glycoprotein 4-like isoform X2 [Branchiostoma belcheri] Fibrinogen beta and gamma chains, C-terminal globular domain;Fibrinogen C-terminal domain profile.;FReD;	0.25	0.999735	High	9	110	5	263	29.9	0.168642
mRNA.chromosome_19.666.1	-- -- Glycosyltransferase sugar-binding region containing DXD motif;	-0.35	0.839089	Low	1	1	1	334	38.7	0.171207
mRNA.chromosome_9.2164.1	-- omega-amidase NIT2 [Lingula anatina];omega-amidase NIT2-like [Pecten maximus] Carbon-nitrogen hydrolase;Carbon-nitrogen hydrolase domain profile.;nit;	-0.44	0.592611	High	4	6	1	278	30.5	0.172488
mRNA.chromosome_2.3571.1	K09624 PRSS12; neurotrypsin; centromere-associated protein E-like isoform X1 [Crassostrea virginica];227 kDa spindle- and centromere-associated protein-like isoform X2 [Crassostrea virginica];227 kDa spindle- and centromere-associated protein-like isoform X3 [Crassostrea virginica] Scavenger receptor cysteine-rich domain;Speract receptor signature;SRCR domain profile.;SRCR domain signature.;	-0.09	0.999735	High	3	8	3	96	10.4	0.172488
mRNA.chromosome_12.209.2	-- ribosomal protein rpl23a, partial [Lineus viridis];60S ribosomal protein L23a-like [Mizuhopecten yessoensis];RP-L23Ae [Mytilus coruscus] 50S ribosomal protein L23 [rplW].;Ribosomal protein L23;Ribosomal protein L23, N-terminal domain;Ribosomal protein	-0.63	0.230807	High	2	10	2	171	19.1	0.173767
mRNA.chromosome_10.302.1	K00006 GPD1; glycerol-3-phosphate dehydrogenase (NAD+); GPD1 [Mytilus coruscus];glycerol-3-phosphate dehydrogenase [NAD+] cytoplasmic 1 [Haliotis discus hannai] glycerol3P_DH: glycerol-3-phosphate dehydrogenase (NAD(+));NAD-dependent glycerol-3-phosphate dehydrogenase C-terminus;NAD-dependent glycerol-3-phosphate dehydrogenase N-terminus;NAD-dependent glycerol-3-phosphate dehydrogenase signature;	0.28	0.988825	High	2	4	1	290	31.9	0.173767
mRNA.chromosome_9.1038.1	-- hillarin-like [Mizuhopecten yessoensis] --	3.96	0.262297	High	6	8	6	221	24.5	0.175045
mRNA.chromosome_13.1484.2	K05099 MET, HGFR; proto-oncogene tyrosine-protein kinase Met; hepatocyte growth factor receptor [Crassostrea gigas];hepatocyte growth factor receptor [Aplysia californica] IPT_PCSR;IPT/TIG domain;Protein kinase domain profile.;Protein kinases ATP-binding region signature.;Protein tyrosine kinase;Tyrosine kinase catalytic domain signature;Tyrosine protein kinases specific active-site signature.;	0.05	0.999735	High	2	18	2	686	78.2	0.175045
mRNA.chromosome_13.175.1	ND; ANGPTL6 [Bugula neritina];ANGPTL6 [Bugula neritina];LOW QUALITY PROTEIN: angiopoietin-related protein 2-like [Crassostrea virginica] Fibrinogen beta and gamma chains, C-terminal globular domain;Fibrinogen C-terminal domain profile.;	-0.91	0.209783	Medium	2	15	2	254	29.7	0.176323
mRNA.chromosome_4.2868.1	K01365 CTSL; cathepsin L; cathepsin L [Cyclina sinensis];cathepsin L3 [Sinonovacula constricta] Cathepsin propeptide inhibitor domain (I29);Eukaryotic thiol (cysteine) proteases asparagine active site.;Eukaryotic thiol (cysteine) proteases cysteine active site.;Eukaryotic thiol (cysteine) proteases histidine active site.;Papain cysteine protease (C1) family signature;Papain family cysteine protea…	-0.2	0.999735	High	4	18	4	347	38.5	0.177599
mRNA.chromosome_2.3119.1	-- -- --	-0.68	NA	Low	1	1	1	186	21.2	0.177599
mRNA.chromosome_15.1680.2	-- CCBL [Mytilus coruscus] AAT_like;Aminotransferase class I and II;	-0.71	0.526717	High	3	3	3	424	47.4	0.178874
mRNA.chromosome_5.1553.1	K09485 HSP110; heat shock protein 110kDa; uncharacterized protein LOC111123833 [Crassostrea virginica];heat shock 70 kDa protein 4 isoform X1 [Crassostrea gigas];heat shock 70 kDa protein 4 isoform X2 [Crassostrea gigas] 70kDa heat shock protein signature;Heat shock hsp70 proteins family signature 3.;Hsp70 protein;HSPA4_like_NDB;	0.73	0.848438	High	5	8	5	514	56.9	0.178874
mRNA.chromosome_5.633.1	ND; uncharacterized protein LOC111123833 [Crassostrea virginica];PREDICTED: LOW QUALITY PROTEIN: uncharacterized protein LOC109482865 [Branchiostoma belcheri];linear gramicidin synthase subunit D-like [Branchiostoma floridae] Glucose/ribitol dehydrogenase family signature;short chain dehydrogenase;	-2.13	NA	High	4	5	4	100	11	0.181421
mRNA.chromosome_11.227.3	K01259 pip; proline iminopeptidase; probable proline iminopeptidase isoform X1 [Crassostrea gigas];pip [Mytilus coruscus] alpha/beta hydrolase fold;Alpha/beta hydrolase fold signature;pro_imino_pep_1: prolyl aminopeptidase;Prolyl aminopeptidase (S33) family signature;	0.24	NA	High	10	17	10	322	36.9	0.181421
mRNA.chromosome_11.1610.2	K00275 pdxH, PNPO; pyridoxamine 5'-phosphate oxidase; pyridoxine-5'-phosphate oxidase-like isoform X2 [Pomacea canaliculata];pyridoxine-5'-phosphate oxidase-like isoform X1 [Crassostrea virginica] pdxH: pyridoxamine 5'-phosphate oxidase;Pyridoxamine 5'-phosphate oxidase;Pyridoxamine 5'-phosphate oxidase signature.;Pyridoxine 5'-phosphate oxidase C-terminal dimerisation region;Pyridoxine/pyridoxam…	-0.62	0.856811	Medium	1	1	1	232	26.8	0.182692
mRNA.chromosome_8.1128.2	K12405 HSD17B4; 3-hydroxyacyl-CoA dehydrogenase / 3a,7a,12a-trihydroxy-5b-cholest-24-enoyl-CoA hydratase / enoyl-CoA hydratase 2;K14729 FOX2; multifunctional beta-oxidation protein; peroxisomal multifunctional enzyme type 2-like [Crassostrea virginica];peroxisomal multifunctional enzyme type 2 [Crassostrea gigas];HSD17B4 [Mytilus coruscus] Glucose/ribitol dehydrogenase family signature;HDE_HSD;hy…	-0.08	0.999735	High	7	8	7	739	79.4	0.183963
mRNA.chromosome_1.2924.1	K19721 COL5AS; collagen, type V/XI/XXIV/XXVII, alpha; uncharacterized protein LOC106168895 [Lingula anatina];uncharacterized protein LOC106168896 [Lingula anatina];uncharacterized protein LOC106169135 [Lingula anatina] --	1.94	0.849464	High	9	230	9	215	23	0.185232
mRNA.chromosome_3.1265.1	phosphotriesterase-related protein; PTER [Mytilus coruscus];phosphotriesterase-related protein-like [Pecten maximus];PTER protein [Uria aalge] Phosphotriesterase family;Phosphotriesterase family profile.;	-0.54	0.918844	High	12	80	11	289	32.1	0.185232
mRNA.chromosome_19.1488.1	-- PREDICTED: frizzled-5-like, partial [Biomphalaria glabrata];uncharacterized protein LOC101857643 [Aplysia californica] CRD_FZ;Frizzled (fz) domain profile.;Fz domain;	-0.68	NA	High	2	20	2	112	13.2	0.185232
mRNA.chromosome_12.2289.1	K13098 TLS, FUS; RNA-binding protein FUS; TLS [Mytilus coruscus];TLS [Mytilus coruscus];uncharacterized protein LOC111136911 [Crassostrea virginica] Eukaryotic RNA Recognition Motif (RRM) profile.;RNA recognition motif. (a.k.a. RRM, RBD, or RNP domain);	-0.38	0.776611	High	1	1	1	70	7.7	0.186501
mRNA.chromosome_19.2923.1	-- techylectin-5A-like isoform X1 [Acanthaster planci];techylectin-5A-like isoform X2 [Acanthaster planci];ficolin-2-like [Orbicella faveolata] Fibrinogen beta and gamma chains, C-terminal globular domain;Fibrinogen C-terminal domain profile.;Fibrinogen C	0.44	0.991259	High	11	228	9	389	45.7	0.186501
mRNA.chromosome_2.3572.1	-- DMBT1 [Mytilus coruscus];Trypsin-7,Cationic trypsin,Trypsin-1,Trypsin V-A,Trypsin,Trypsin-3,Trypsin-10,Trypsin V-B [Mytilus coruscus];DMBT1 [Mytilus coruscus] Scavenger receptor cysteine-rich domain;Speract receptor signature;SRCR domain profile.;	-0.2	0.999735	High	3	12	3	111	12.4	0.186501
mRNA.chromosome_4.3059.1	-- -- --	0.76	NA	High	5	52	4	547	60.3	0.186501
mRNA.chromosome_6.488.2	-- copine-3 isoform X1 [Crassostrea gigas];copine-3 isoform X2 [Crassostrea gigas];copine-3-like [Crassostrea virginica] C2B_Copine;C2 domain;C2 domain profile.;Copine;	-0.61	0.779656	High	2	7	1	398	44.2	0.187768
mRNA.chromosome_15.347.2	-- medium-chain specific acyl-CoA dehydrogenase, mitochondrial-like [Pecten maximus];medium-chain specific acyl-CoA dehydrogenase, mitochondrial-like [Acanthaster planci] Acyl-CoA dehydrogenase, C-terminal domain;Acyl-CoA dehydrogenase, middle domain;Acyl	-0.74	0.892285	High	2	4	2	424	46.3	0.187768
mRNA.chromosome_14.1284.1	-- G protein B subunit [Ostrea edulis] Beta G protein (transducin) signature;G protein beta WD-40 repeat signature;Trp-Asp (WD) repeats circular profile.;Trp-Asp (WD) repeats profile.;Trp-Asp (WD) repeats signature.;WD40;WD domain, G-beta repeat;	0.16	0.999735	High	6	15	6	343	37.6	0.187768
mRNA.chromosome_19.1570.1	-- CD109 antigen, partial [Aplysia californica];CD109 antigen-like [Lingula anatina];CD109 antigen [Aplysia californica] A-macroglobulin TED domain;	0.4	0.999735	High	4	96	4	155	16.7	0.190299
mRNA.contig_4240.2.1	-- hypothetical protein CAPTEDRAFT_117854, partial [Capitella teleta] --	-1.65	0.591841	High	13	264	5	284	32.1	0.192825
mRNA.chromosome_12.865.1	K06238 COL6A; collagen, type VI, alpha;K06238 COL6A; collagen, type VI, alpha; cartilage matrix protein-like [Pecten maximus];COL6A [Mytilus coruscus] von Willebrand factor type A domain;Von Willebrand factor type A domain signature;VWFA domain profile.;vWFA_subfamily_ECM;	-0.78	0.999735	High	21	183	21	636	69.8	0.192825
mRNA.chromosome_13.1962.1	K00088 IMPDH, guaB; IMP dehydrogenase; inosine-5'-monophosphate dehydrogenase 1b-like [Pecten maximus];inosine-5'-monophosphate dehydrogenase 1b-like isoform X2 [Mizuhopecten yessoensis] IMP dehydrogenase / GMP reductase domain;IMPDH;	-0.08	0.999735	High	1	3	1	227	24.6	0.195348
mRNA.chromosome_15.577.1	-- -- --	1.3	0.359221	High	3	88	3	113	13.2	0.196607
mRNA.chromosome_13.2751.1	-- chymotrypsin-like protease [Solen grandis];PREDICTED: prothrombin [Jaculus jaculus];prothrombin isoform X1 [Castor canadensis] Serine proteases, trypsin domain profile.;Trypsin;	-0.36	0.977423	High	4	449	4	84	9.2	0.196607
mRNA.chromosome_2.1767.1	K19759 DNAAF5; dynein assembly factor 5, axonemal; dynein assembly factor 5, axonemal-like [Crassostrea virginica];dynein assembly factor 5, axonemal [Crassostrea gigas] --	-0.12	0.999735	Low	1	3	1	541	60.8	0.196607
mRNA.contig_816.8.1	-- uncharacterized protein LOC111129629 [Crassostrea virginica] --	-0.32	NA	Low	1	33	1	103	12.1	0.199123
mRNA.chromosome_1.1903.3	K01373 CTSF; cathepsin F; uncharacterized protein LOC111129849 isoform X1 [Crassostrea virginica];uncharacterized protein LOC111129849 isoform X2 [Crassostrea virginica];uncharacterized protein LOC111129848 isoform X1 [Crassostrea virginica] Cathepsin propeptide inhibitor domain (I29);CY;Cystatin domain;Cysteine proteases inhibitors signature.;Eukaryotic thiol (cysteine) proteases asparagine acti…	-0.77	0.471921	High	3	8	3	1034	114.1	0.201634
mRNA.chromosome_4.3388.1	K00461 ALOX5; arachidonate 5-lipoxygenase; allene oxide synthase-lipoxygenase protein-like [Actinia tenebrosa];Allene oxide synthase-lipoxygenase protein [Stylophora pistillata];allene oxide synthase-lipoxygenase protein-like [Stylophora pistillata] Lipoxygenase;Lipoxygenase iron-binding catalytic domain profile.;Lipoxygenase signature;PLAT domain profile.;PLAT/LH2 domain;	0.35	0.907611	Low	1	1	1	1030	118.3	0.201634
mRNA.chromosome_15.475.1	-- uncharacterized protein LOC112574655 [Pomacea canaliculata];hypothetical protein C0Q70_17313 [Pomacea canaliculata];uncharacterized protein LOC117321300 isoform X2 [Pecten maximus] Adenylate kinase;Adenylate kinase [adk].;Adenylate kinase signature;Ade	-0.33	0.999735	High	8	22	8	113	12	0.202888
mRNA.chromosome_18.1140.1	-- -- Fibrinogen beta and gamma chains, C-terminal globular domain;Fibrinogen C-terminal domain profile.;Fibrinogen C-terminal domain signature.;FReD;	NA	NA	High	4	12	4	206	23.7	0.204141
mRNA.chromosome_19.1360.1	-- -- --	10.49	1.53e-19	High	6	34	6	307	28.6	0.205393
mRNA.chromosome_19.3068.1	-- Atrial natriuretic peptide receptor 1 [Mizuhopecten yessoensis];atrial natriuretic peptide receptor 1-like isoform X2 [Mizuhopecten yessoensis] Natriuretic peptide receptor signature;Receptor family ligand binding region;	0.04	NA	High	13	47	13	305	35.1	0.206643
mRNA.chromosome_12.78.2	-- uncharacterized protein LOC117332650 [Pecten maximus] ABC transporter, phosphonate, periplasmic substrate-binding protein;	-0.12	0.999735	High	2	4	2	284	31.9	0.210389
mRNA.chromosome_3.3095.1	K06776 PTPRK; receptor-type tyrosine-protein phosphatase kappa;K06776 PTPRK; receptor-type tyrosine-protein phosphatase kappa; multiple epidermal growth factor-like domains protein 11 [Pecten maximus];multiple epidermal growth factor-like domains protein 6 isoform X2 [Crassostrea virginica] EGF-like domain signature 1.;	0.43	0.999735	Low	1	20	1	348	38.5	0.211635
mRNA.chromosome_8.2043.1	K09228 KRAB; KRAB domain-containing zinc finger protein;ND; unnamed protein product [Mytilus coruscus];Transposable element Tc1 transposase [Anabarilius grahami];uncharacterized protein LOC111109230 [Crassostrea virginica] Homeodomain-like domain;Transposase;	-0.68	NA	Low	1	152	1	173	20.9	0.211635
mRNA.chromosome_13.2497.1	-- mu class glutathione S-transferase [Ruditapes philippinarum];mu glutathione S-transferase [Ruditapes philippinarum];glutathione S-transferase [Corbicula fluminea] AMPS.1;AMPS (cytGST): Alpha-, Mu-, Pi-, and Sigma-like;Glutathione S-transferase, C-termi	-0.41	0.930412	High	9	43	9	217	25.4	0.212881
mRNA.chromosome_5.2798.1	-- -- --	-0.42	0.938133	High	2	7	1	327	37.6	0.212881
mRNA.chromosome_1.3260.1	K01367 CAPN1; calpain-1;K08578 CAPN9; calpain-9;K08585 CAPNN; calpain, invertebrate; calpain-A-like isoform X5 [Mizuhopecten yessoensis];calpain-A-like isoform X6 [Mizuhopecten yessoensis] Calpain cysteine protease (C2) family signature;Calpain family cysteine protease;Calpain_III;Calpain large subunit, domain III;CysPc;Cysteine proteinase, calpain-type, catalytic domain profile.;Eukaryotic thiol…	0.15	0.999735	High	6	14	6	460	51.7	0.212881
mRNA.chromosome_10.380.2	K12200 PDCD6IP, ALIX, RIM20; programmed cell death 6-interacting protein; programmed cell death 6-interacting protein isoform X6 [Crassostrea gigas];programmed cell death 6-interacting protein-like isoform X1 [Crassostrea virginica];programmed cell death 6-interacting protein-like isoform X2 [Crassostrea virginica] ALIX V-shaped domain binding to HIV;BRO1_Alix;BRO1 domain profile.;BRO1-like domai…	0.1	0.999735	High	5	10	5	756	84.4	0.212881
mRNA.chromosome_8.813.1	K04352 RASA1, RASGAP; Ras GTPase-activating protein 1; ras GTPase-activating protein 1-like [Pecten maximus];ras GTPase-activating protein 1 isoform X1 [Crassostrea gigas];ras GTPase-activating protein 1 isoform X2 [Crassostrea gigas] SH2 domain;SH2 domain signature;SH3 domain;SH3_RasGAP;Src homology 2 (SH2) domain profile.;Src homology 3 (SH3) domain profile.;	-2.37	0.809925	Low	1	2	1	316	36	0.214125
mRNA.chromosome_18.41.2	-- prolow-density lipoprotein receptor-related protein 1-like isoform X4 [Mizuhopecten yessoensis];prolow-density lipoprotein receptor-related protein 1-like isoform X4 [Mizuhopecten yessoensis];prolow-density lipoprotein receptor-related protein 1-like i	-0.54	0.961237	High	3	5	3	2272	254.2	0.214125
mRNA.chromosome_12.1134.1	-- ATPase MORC2 isoform X2 [Crassostrea gigas];LOW QUALITY PROTEIN: MORC family CW-type zinc finger protein 2-like [Crassostrea virginica];ATPase MORC2 isoform X1 [Crassostrea gigas] ATP-synt_Fo_b;HATPase_MORC-like;Histidine kinase-, DNA gyrase B-, and HS	0.53	0.999735	Medium	1	20	1	458	52.4	0.215368
mRNA.chromosome_12.2662.5	K04650 NCOR1, N-CoR; nuclear receptor co-repressor 1; nuclear receptor corepressor 1 isoform X9 [Crassostrea gigas];nuclear receptor corepressor 1 isoform X2 [Crassostrea gigas];serine/arginine repetitive matrix protein 2 isoform X4 [Crassostrea gigas] Myb-like DNA-binding domain;SANT;SANT domain profile.;	-0.18	0.999735	Low	1	23	1	2351	256.2	0.21661
mRNA.chromosome_6.1071.1	K01810 GPI, pgi; glucose-6-phosphate isomerase; glucose-6-phosphate isomerase-like [Pecten maximus];glucose-6-phosphate isomerase-like [Crassostrea virginica];glucose-6-phosphate isomerase-like [Crassostrea virginica] Glucose-6-phosphate isomerase family profile.;Glucose-6-phosphate isomerase [pgi].;Glucose-6-phosphate isomerase signature;Phosphoglucose isomerase;Phosphoglucose isomerase signatur…	-0.42	0.897629	High	21	151	21	555	62.1	0.217851
mRNA.chromosome_1.3685.1	-- PREDICTED: LOW QUALITY PROTEIN: uncharacterized protein LOC106052096 [Biomphalaria glabrata];protein bark beetle [Aplysia californica] --	0.13	0.999735	Low	1	1	1	628	71.1	0.22033
mRNA.chromosome_12.1722.1	ND; C1q domain-containing protein DC17, partial [Archivesica packardana];C1q domain-containing protein DC18, partial [Archivesica packardana];C1q domain-containing protein DC22, partial [Archivesica packardana] C1q domain;C1q domain profile.;Complement C1Q domain signature;Tiki;	-1.13	0.498502	High	9	213	4	237	26.6	0.221568
mRNA.chromosome_1.746.1	K01867 WARS, trpS; tryptophanyl-tRNA synthetase; tryptophan--tRNA ligase, cytoplasmic-like [Crassostrea virginica];tryptophan--tRNA ligase, cytoplasmic-like [Crassostrea virginica];tryptophan--tRNA ligase, cytoplasmic-like [Crassostrea gigas] tRNA synthetases class I (W and Y);trpS: tryptophan--tRNA ligase;Tryptophanyl-tRNA synthetase signature;	0.35	0.999735	High	6	11	6	307	34.7	0.222805
mRNA.chromosome_11.1292.1	K03989 C4; complement component 4; PREDICTED: short-chain collagen C4-like [Branchiostoma belcheri];uncharacterized protein LOC111103540 [Crassostrea virginica];PREDICTED: short-chain collagen C4-like [Branchiostoma belcheri] --	0.25	NA	High	7	183	4	163	18.1	0.222805
mRNA.chromosome_7.1970.1	K01017 CHST11; chondroitin 4-sulfotransferase 11; carbohydrate sulfotransferase 8-like [Pecten maximus];carbohydrate sulfotransferase 13 [Crassostrea gigas] Sulfotransferase family;	0.23	0.986776	Low	1	12	1	355	42.1	0.22404
mRNA.chromosome_4.3090.1	K12470 SH3KBP1, CIN85; SH3 domain-containing kinase-binding protein 1; SH3 domain-containing kinase-binding protein 1 isoform X9 [Crassostrea gigas];SH3 domain-containing kinase-binding protein 1 isoform X5 [Crassostrea gigas];SH3 domain-containing kinase-binding protein 1 isoform X6 [Crassostrea gigas] SH3_CD2AP-like_3;SH3 domain signature;Src homology 3 (SH3) domain profile.;Variant SH3 domain;	-0.99	0.680145	High	2	2	2	430	48.2	0.225275
mRNA.chromosome_10.2147.2	K19009 SIK3; serine/threonine-protein kinase SIK3; serine/threonine-protein kinase SIK3-like [Pecten maximus];serine/threonine-protein kinase SIK3-like isoform X1 [Crassostrea gigas];serine/threonine-protein kinase SIK3 isoform X1 [Crassostrea gigas] Kinase associated domain 1 (KA1) profile.;Protein kinase domain;Protein kinase domain profile.;Protein kinases ATP-binding region signature.;Serine/…	-0.24	0.999735	Low	1	6	1	1150	127.9	0.226509
mRNA.chromosome_6.2178.1	K01183 E3.2.1.14; chitinase; E3.2.1.14 [Mytilus coruscus];chitinase-3 [Hyriopsis cumingii];Acidic mammalian chitinase [Mizuhopecten yessoensis] Chitinases family 18 active site.;Chitin binding Peritrophin-A domain;Chitin-binding type-2 domain profile.;GH18_chitolectin_chitotriosidase;Glycosyl hydrolases family 18;	-0.3	0.988825	High	5	13	5	503	57.3	0.228973
mRNA.chromosome_17.1374.1	-- hypothetical protein KP79_PYT01623 [Mizuhopecten yessoensis];hypothetical protein AC249_AIPGENE24821 [Exaiptasia diaphana] --	-0.17	NA	Low	1	14	1	315	36.6	0.228973
mRNA.chromosome_1.3121.1	K00008 SORD, gutB; L-iditol 2-dehydrogenase; SORD [Mytilus coruscus] Alcohol dehydrogenase GroES-like domain;sorbitol_DH;Zinc-binding dehydrogenase;Zinc-containing alcohol dehydrogenases signature.;	2.37	0.935577	High	2	3	2	350	37.3	0.230203
mRNA.chromosome_12.1020.1	K00026 MDH2; malate dehydrogenase; malate dehydrogenase precursor [Nucella lapillus];malate dehydrogenase, mitochondrial-like isoform X2 [Pomacea canaliculata];malate dehydrogenase, mitochondrial-like isoform X1 [Pomacea canaliculata] lactate/malate dehydrogenase, alpha/beta C-terminal domain;lactate/malate dehydrogenase, NAD binding domain;Malate dehydrogenase active site signature.;MDH_euk_gpro…	-0.32	0.389367	High	19	236	19	342	36.1	0.231432
mRNA.chromosome_1.492.1	K03064 PSMC6, RPT4; 26S proteasome regulatory subunit T4; hypothetical protein CAPTEDRAFT_149757 [Capitella teleta];26S proteasome regulatory subunit 10B [Crassostrea virginica];PREDICTED: 26S protease regulatory subunit 10B isoform X1 [Biomphalaria glabrata] 26Sp45: 26S proteasome subunit P45 family;AAA;AAA+ lid domain;AAA-protein family signature.;ATPase family associated with various cellular …	-0.32	0.849464	Low	1	2	1	393	44.3	0.231432
mRNA.chromosome_3.1120.1	K02599 NOTCH1; Notch 1;K02599 NOTCH; Notch; LD34134p, partial [Drosophila melanogaster];PREDICTED: LOW QUALITY PROTEIN: neurogenic locus Notch protein [Drosophila elegans];neurogenic locus Notch protein [Drosophila serrata] LNR domain;LNR (Lin-12/Notch) repeat profile.;	0.03	0.999735	High	9	250	6	249	27.4	0.232661
mRNA.chromosome_14.1724.1	-- uncharacterized protein LOC111132341 [Crassostrea virginica];enolase [Crassostrea gigas];enolase [Octopus vulgaris] enolase;Enolase, C-terminal TIM barrel domain;Enolase [eno].;Enolase, N-terminal domain;Enolase signature;Enolase signature.;eno: phosph	-0.03	0.999735	High	34	850	34	435	47.3	0.232661
mRNA.chromosome_17.334.1	-- -- Amidohydrolase family;D-HYD;D-hydantoinase: dihydropyrimidinase;	0.27	0.918427	High	16	53	16	588	64.4	0.233888
mRNA.chromosome_9.1509.1	K02147 ATPeV1B, ATP6B; V-type H+-transporting ATPase subunit B; V-type proton ATPase subunit B [Sinonovacula constricta];V-type proton ATPase subunit B [Crassostrea gigas] ATP synthase alpha and beta subunits signature.;ATP synthase alpha/beta family, beta-barrel domain;ATP synthase alpha/beta family, nucleotide-binding domain;ATP-synt_V_A-type_beta_C;ATP-synt_V_A-type_beta_N;V_A-ATPase_B;V-ATPas…	0.2	0.981249	High	6	9	6	528	58.4	0.235114
mRNA.chromosome_19.3130.1	-- microfibril-associated glycoprotein 4-like [Acanthaster planci];PREDICTED: ficolin-2-like [Acropora digitifera] Fibrinogen beta and gamma chains, C-terminal globular domain;Fibrinogen C-terminal domain profile.;Fibrinogen C-terminal domain signature.;F	0.39	0.999735	High	9	107	2	203	23.7	0.235114
mRNA.chromosome_8.1594.1	-- USP-like protein isoform 2 [Crassostrea ariakensis] Universal stress protein family;Universal stress protein signature;USP_Like;	-0.03	0.999735	High	3	4	3	180	20.3	0.237564
mRNA.chromosome_15.1805.1	-- hypothetical protein C0Q70_17323 [Pomacea canaliculata];hemicentin-1-like isoform X1 [Pomacea canaliculata];hemicentin-1-like isoform X2 [Pomacea canaliculata] --	NA	NA	High	9	143	9	137	15.2	0.240009
mRNA.chromosome_4.2252.1	K05762 RDX; radixin;K05763 MSN; moesin; RDX [Mytilus coruscus];radixin isoform X5 [Crassostrea gigas];radixin-like isoform X2 [Crassostrea virginica] ATP-synt_Fo_b;Band 4.1 protein family signature;ERM family signature;Ezrin/radixin/moesin family;FERM_B-lobe;FERM central domain;FERM_C_ERM;FERM C-terminal PH-like domain;FERM domain profile.;FERM domain signature 1.;FERM domain signature 2.;FERM_F1…	0.7	0.552301	High	31	228	31	566	66.9	0.24123
mRNA.chromosome_8.1633.2	K07249 E1.2.1.36; retinal dehydrogenase; Retinal dehydrogenase 2 [Mizuhopecten yessoensis];retinal dehydrogenase 2-like [Pecten maximus];retinal dehydrogenase 2-like [Pecten maximus] Aldehyde dehydrogenase family;Aldehyde dehydrogenases cysteine active site.;Aldehyde dehydrogenases glutamic acid active site.;ALDH_F1AB_F2_RALDH1;	-0.18	0.999735	High	23	74	5	475	51.8	0.24245
mRNA.chromosome_19.2272.1	-- complement C1q-like protein 3 [Ruditapes philippinarum];sialic acid-binding lectin [Ruditapes philippinarum];sialic acid binding lectin [Solen grandis] C1q domain;C1q domain profile.;Complement C1Q domain signature;	-0.21	0.999735	High	23	13723	2	245	28	0.24245
mRNA.chromosome_10.1960.1	K16756 CCDC64; coiled-coil domain-containing protein 64; protein Spindly-like [Pecten maximus];protein Spindly [Lingula anatina] --	1.04	0.539263	Low	1	16	1	470	54.6	0.244887
mRNA.chromosome_15.570.1	-- complement C2-like [Actinia tenebrosa] CCP;Chymotrypsin serine protease family (S1) signature;Serine proteases, trypsin domain profile.;Serine proteases, trypsin family, histidine active site.;Serine proteases, trypsin family, serine active site.;Sushi	-0.01	0.999735	High	48	4852	45	945	106.4	0.24732
mRNA.chromosome_9.539.1	K00522 FTH1; ferritin heavy chain; ferritin 4 [Ruditapes decussatus];yolk ferritin-like [Crassostrea virginica] Ferritin iron-binding regions signature 2.;Ferritin-like diiron domain profile.;Ferritin-like domain;	NA	NA	High	11	2177	11	73	8.5	0.248535
mRNA.chromosome_12.1081.1	-- PREDICTED: muscle M-line assembly protein unc-89-like [Octopus bimaculoides];uncharacterized protein LOC115224761 isoform X34 [Octopus vulgaris];muscle M-line assembly protein unc-89-like isoform X1 [Crassostrea virginica] Smoothelin cytoskeleton prote	0.32	NA	High	5	21	5	114	13.8	0.249749
mRNA.chromosome_6.1125.1	K01468 hutI, AMDHD1; imidazolonepropionase; probable imidazolonepropionase [Crassostrea virginica];probable imidazolonepropionase [Crassostrea gigas];PREDICTED: probable imidazolonepropionase-like [Saccoglossus kowalevskii] Amidohydrolase family;hutI: imidazolonepropionase;Imidazolone-5PH;	0.76	NA	Low	1	17	1	347	37.7	0.250962
mRNA.chromosome_11.2121.1	-- sarcoplasmic calcium-binding protein [Meretrix lusoria];sarcoplasmic calcium binding protein [Ruditapes philippinarum];sarcoplasmic calsium binding protein [Pseudocardium sybillae] EF hand;EF-hand calcium-binding domain.;EF-hand calcium-binding domain	5.48	1.26e-10	High	10	68	9	178	21	0.253384
mRNA.chromosome_3.702.1	K06560 CD206, MRC1; mannose receptor, C type 1;K06560 CD280, MRC2; mannose receptor, C type 2;K06560 MRC, CD206, CD280; mannose receptor, C type; C-type lectin 2 [Ruditapes philippinarum];C-type lectin 5 [Ruditapes philippinarum];perlucin [Crassostrea gigas] CLECT;C-type lectin domain profile.;C-type lectin domain signature.;Lectin C-type domain;	-1.27	0.497505	High	3	48	3	104	11.8	0.253384
mRNA.chromosome_9.1559.1	K00844 HK; hexokinase; hexokinase type 2-like isoform X1 [Crassostrea virginica];hexokinase [Crassostrea angulata] Hexokinase;Hexokinase domain profile.;Hexokinase family signature;NBD_sugar-kinase_HSP70_actin;	-0.6	0.916748	High	1	1	1	498	56.3	0.254594
mRNA.chromosome_10.1921.1	K11140 ANPEP, CD13; aminopeptidase N;K11140 CD13, ANPEP; alanyl (membrane) aminopeptidase; endonuclease/exonuclease/phosphatase family protein [Solemya velum gill symbiont];ribonuclease HI [Solemya velum gill symbiont];pol-like protein [Biomphalaria glabrata] Endonuclease-reverse transcriptase;Reverse transcriptase (RNA-dependent DNA polymerase);Reverse transcriptase (RT) catalytic domain profile…	0.7	0.998496	Low	1	10	1	598	69	0.254594
mRNA.chromosome_19.652.1	-- complement C1q-like protein 4 [Phascolarctos cinereus];PREDICTED: complement C1q-like protein 4, partial [Myotis brandtii] C1q domain;C1q domain profile.;Complement C1Q domain signature;	-0.44	0.951614	Low	1	1	1	166	18.4	0.255803
mRNA.chromosome_9.538.1	K00522 FTH1; ferritin heavy chain; ferritin 3 [Ruditapes decussatus];ferritin, partial [Reishia clavigera];PREDICTED: ferritin, middle subunit-like, partial [Haplochromis burtoni] Euk_Ferritin;Ferritin-like diiron domain profile.;Ferritin-like domain;	0.4	NA	High	12	416	12	141	16.2	0.255803
mRNA.chromosome_1.673.1	-- sarcoplasmic calcium binding protein [Ruditapes philippinarum];sarcoplasmic calcium binding protein [Ruditapes philippinarum];sarcoplasmic calcium-binding protein [Meretrix lusoria] EF-hand calcium-binding domain profile.;	-1.07	0.937489	High	4	9	4	180	21.1	0.258217
mRNA.chromosome_3.2989.1	K03386 PRDX2_4, ahpC; peroxiredoxin (alkyl hydroperoxide reductase subunit C); thioredoxin peroxidase, partial [Mactra chinensis];thioredoxin peroxidase [Cristaria plicata];peroxiredoxin [Sinanodonta woodiana] AhpC/TSA family;C-terminal domain of 1-Cys peroxiredoxin;PRX_Typ2cys;Thioredoxin domain profile.;	-0.14	0.999735	High	12	203	12	198	22.3	0.260628
mRNA.chromosome_14.276.1	-- C1q domain-containing protein DC25, partial [Archivesica packardana];C1q domain-containing protein DC26, partial [Archivesica packardana];C1QL [Mytilus coruscus] C1q domain;C1q domain profile.;	-0.84	0.999735	High	2	16	2	178	19.6	0.261832
mRNA.chromosome_11.197.1	K07374 TUBA; tubulin alpha; tubulin alpha-1C chain-like [Orbicella faveolata];Tubulin alpha-3 chain [Myotis davidii] Tubulin C-terminal domain;Tubulin/FtsZ family, GTPase domain;Tubulin signature;Tubulin subunits alpha, beta, and gamma signature.;	-1.07	0.227371	High	15	161	4	415	46.2	0.263034
mRNA.chromosome_5.1936.2	K00477 PHYH; phytanoyl-CoA hydroxylase; probable phytanoyl-CoA dioxygenase isoform X1 [Mizuhopecten yessoensis] Phytanoyl-CoA dioxygenase (PhyH);	0	0.999837	High	9	24	9	221	25.4	0.263034
mRNA.chromosome_16.1452.1	-- perlucin-like protein isoform A [Ruditapes philippinarum];perlucin-like protein [Crassostrea virginica];hypothetical protein AM593_09608, partial [Mytilus galloprovincialis] CLECT;C-type lectin domain profile.;Lectin C-type domain;	-1.04	NA	High	6	153	6	107	12.8	0.264236
mRNA.contig_3083.5.1	-- -- DDE superfamily endonuclease;Zinc finger SWIM-type profile.;	0.05	0.999735	Low	1	11	1	411	46.9	0.265437
mRNA.chromosome_19.3164.1	-- PREDICTED: ficolin-1-like isoform X1 [Amphimedon queenslandica];PREDICTED: ficolin-1-like isoform X2 [Amphimedon queenslandica] Fibrinogen beta and gamma chains, C-terminal globular domain;Fibrinogen C-terminal domain profile.;Fibrinogen C-terminal dom	0.51	0.904257	High	6	143	5	118	13.8	0.266637
mRNA.chromosome_12.1668.1	K01372 BLMH, pepC; bleomycin hydrolase; bleomycin hydrolase [Lingula anatina];Bleomycin hydrolase, partial [Bos mutus];hypothetical protein G4228_003697 [Cervus hanglu yarkandensis] Peptidase_C1B;Peptidase C1-like family;	0	0.999735	High	13	24	13	468	53.9	0.266637
mRNA.chromosome_11.298.1	K03904 FGB; fibrinogen beta chain;K03904 FGB; fibrinogen beta chain;K10104 FCN; ficolin;K10104 FCN; ficolin; angiopoietin-related protein 6 [Aplysia californica];ANGPTL6 [Bugula neritina];ANGPTL6 [Bugula neritina] Fibrinogen beta and gamma chains, C-terminal globular domain;Fibrinogen C-terminal domain profile.;	-4.37	0.481763	Medium	1	1	1	171	20	0.27023
mRNA.chromosome_7.326.2	K13675 B3GALTL; UDP-glucose:O-linked fucose beta-1,3-glucosyltransferase; coiled-coil domain-containing protein 39-like [Mizuhopecten yessoensis];Coiled-coil domain-containing protein 39 [Mizuhopecten yessoensis];coiled-coil domain-containing protein 39-like [Pecten maximus] --	1.1	0.470066	High	3	15	3	946	110.9	0.271426
mRNA.chromosome_17.706.1	-- -- Nucleosome assembly protein (NAP);	0.1	0.999735	High	3	7	3	276	32	0.271426
mRNA.chromosome_19.1869.1	-- uncharacterized protein LOC111117323 isoform X2 [Crassostrea virginica];uncharacterized protein LOC111117323 isoform X2 [Crassostrea virginica];uncharacterized protein LOC111117323 isoform X1 [Crassostrea virginica] von Willebrand factor type D domain;	-0.02	0.999735	High	13	78	13	309	34.6	0.271426
mRNA.chromosome_11.1931.1	-- sarcoplasmic calcium-binding protein [Meretrix lusoria];sarcoplasmic calcium binding protein [Ruditapes philippinarum];sarcoplasmic calsium binding protein [Pseudocardium sybillae] --	0.6	0.999735	High	18	356	18	181	20.8	0.27262
mRNA.chromosome_19.3397.1	-- ficolin-2-like [Orbicella faveolata];PREDICTED: microfibril-associated glycoprotein 4-like [Amphimedon queenslandica];ficolin-1-like [Acanthaster planci] Fibrinogen beta and gamma chains, C-terminal globular domain;Fibrinogen C-terminal domain profile.	0.43	0.999735	High	31	298	25	626	72.4	0.27262
mRNA.chromosome_4.3489.1	K00934 E2.7.3.3; arginine kinase; arginine kinase [Corbicula japonica];arginine kinase [Solen strictus] ATP:guanido phosphotransferase, C-terminal catalytic domain;ATP:guanido phosphotransferase, N-terminal domain;Phosphagen kinase C-terminal domain profile.;Phosphagen kinase N-terminal domain profile.;	0.74	NA	High	2	15	1	377	42.8	0.273814
mRNA.chromosome_10.2400.1	K01724 PCBD, phhB; 4a-hydroxytetrahydrobiopterin dehydratase; pterin-4-alpha-carbinolamine dehydratase [Aplysia californica];pterin-4-alpha-carbinolamine dehydratase-like [Pecten maximus] PCD_DCoH_subfamily_b;Pterin 4 alpha carbinolamine dehydratase;Putative pterin-4-alpha-carbinolamine dehydratase.;	0.1	0.999735	High	4	7	4	126	14.4	0.275007
mRNA.chromosome_6.1852.1	K12194 CHMP4, SNF7, VPS32; charged multivesicular body protein 4; hypothetical protein CAPTEDRAFT_168545 [Capitella teleta];charged multivesicular body protein 4b-like isoform X2 [Mizuhopecten yessoensis] Snf7;	0.38	0.800918	High	4	8	4	216	24.3	0.276199
mRNA.chromosome_4.307.1	-- calcyphosin-2-like isoform X1 [Mizuhopecten yessoensis];Calcyphosin-2 [Mizuhopecten yessoensis];calcyphosin-2-like isoform X2 [Mizuhopecten yessoensis] EF-hand calcium-binding domain profile.;	-0.27	0.999735	Low	1	3	1	517	59.6	0.276199
mRNA.chromosome_10.2334.2	-- thrombospondin type-1 domain-containing protein 7A-like isoform X2 [Mizuhopecten yessoensis] --	1.74	0.353974	Low	1	2	1	535	60.1	0.27739
mRNA.contig_2241.1.1	-- -- 14-3-3;14-3-3 protein;14-3-3 proteins signature 1.;14-3-3 proteins signature 2.;14-3-3 protein zeta signature;	0.35	0.944652	High	6	87	2	218	25	0.27739
mRNA.chromosome_4.1405.1	K14784 CMS1; protein CMS1; uncharacterized protein C3orf26 homolog [Pecten maximus];protein CMSS1-like [Mizuhopecten yessoensis];protein CMSS1-like [Crassostrea virginica] DEADc_DDX39;U3-containing 90S pre-ribosomal complex subunit;	0.08	0.999735	Low	1	10	1	208	23.6	0.27739
mRNA.chromosome_5.3272.1	K07375 TUBB; tubulin beta; tubulin beta [Clonorchis sinensis];Tubulin beta chain [Fasciola gigantica];RecName: Full=Tubulin beta-4B chain; AltName: Full=Tubulin beta-2C chain [Mesocricetus auratus] Tubulin-beta mRNA autoregulation signal.;Tubulin/FtsZ family, GTPase domain;Tubulin signature;	-1.77	0.913082	High	2	21	1	66	7.4	0.279768
mRNA.chromosome_17.1927.2	-- 40S ribosomal protein S10 [Mizuhopecten yessoensis] Plectin/S10 domain;	-1.22	0.125591	High	2	3	2	150	17.2	0.280956
mRNA.chromosome_10.1319.1	K02966 RP-S19e, RPS19; small subunit ribosomal protein S19e; ribosomal protein rps19 [Lineus viridis] Ribosomal protein S19e;	-1.22	0.0980016	High	3	4	3	143	16.1	0.282143
mRNA.chromosome_9.158.1	endonuclease domain-containing 1 protein; uncharacterized protein LOC114969226 [Acropora millepora];uncharacterized protein LOC114971751 [Acropora millepora];uncharacterized protein LOC111327557 [Stylophora pistillata] DNA/RNA non-specific endonuclease;	-0.36	0.849464	High	1	3	1	601	68.6	0.283329
mRNA.chromosome_13.2638.1	K06265 DAG1; dystroglycan 1;K06265 DAG1; dystroglycan 1; -- Alpha-Dystroglycan N-terminal domain 2;DG-type SEA domain profile.;Dystroglycan (Dystrophin-associated glycoprotein 1);Dystroglycan_repeat;	-0.47	0.951738	High	3	4	3	895	97.3	0.283329
mRNA.chromosome_4.778.1	K00616 E2.2.1.2, talA, talB; transaldolase; transaldolase isoform X1 [Crassostrea gigas];transaldolase-like isoform X1 [Pecten maximus];transaldolase-like [Lingula anatina] talAB: transaldolase;Transaldolase active site.;Transaldolase/Fructose-6-phosphate aldolase;Transaldolase signature 1.;Transaldolase [tal].;Transaldolase_TalAB;	-0.32	0.981751	High	9	17	9	330	37	0.283329
mRNA.chromosome_7.1941.2	K07249 E1.2.1.36; retinal dehydrogenase; aldehyde dehydrogenase X, mitochondrial-like isoform X2 [Pecten maximus] Aldehyde dehydrogenase family;Aldehyde dehydrogenases glutamic acid active site.;ALDH_F1AB_F2_RALDH1;	-1.52	0.774707	High	27	97	24	493	53.8	0.285698
mRNA.chromosome_9.2372.2	K18622 ADD; adducin; alpha-adducin isoform X9 [Crassostrea gigas];alpha-adducin isoform X5 [Crassostrea gigas];alpha-adducin isoform X6 [Crassostrea gigas] Class II Aldolase and Adducin N-terminal domain;	0.27	0.999735	High	7	12	7	708	79.2	0.285698
mRNA.chromosome_6.957.1	K02437 gcvH, GCSH; glycine cleavage system H protein; gcvH [Mytilus coruscus];uncharacterized protein LOC111135916 [Crassostrea virginica] 2-oxo acid dehydrogenases acyltransferase component lipoyl binding site.;Biotinyl/lipoyl domain profile.;GCS_H;gcvH: glycine cleavage system H protein;Glycine cleavage H-protein;Glycine cleavage system H protein [gcvH].;	-0.56	0.988869	High	1	1	1	144	16	0.286881
mRNA.chromosome_12.773.1	-- uncharacterized protein LOC117333482 [Pecten maximus];unnamed protein product [Mytilus coruscus] --	0.61	NA	Low	1	7	1	634	73.5	0.288063
mRNA.chromosome_17.695.1	-- hypothetical protein BSL78_25234 [Apostichopus japonicus];hypothetical protein BSL78_19933 [Apostichopus japonicus];PREDICTED: ryncolin-1-like isoform X3 [Branchiostoma belcheri] Fibrinogen beta and gamma chains, C-terminal globular domain;Fibrinogen C	-1.55	NA	High	1	21	1	217	24.5	0.290424
mRNA.chromosome_11.1537.1	K02503 HINT1, hinT, hit; histidine triad (HIT) family protein; histidine triad nucleotide-binding protein 1 [Ixodes scapularis];hypothetical protein HST_G00128690 [Hippoglossus stenolepis];histidine triad nucleotide-binding protein 1 [Cimex lectularius] Histidine triad family signature;HIT domain;HIT domain profile.;HIT domain signature.;PKCI_related;	-4.64	0.00579493	Low	1	1	1	136	15.4	0.291604
mRNA.chromosome_3.3070.1	K17495 CSMD; CUB and sushi domain-containing protein; sushi, von Willebrand factor type A, EGF and pentraxin domain-containing protein 1-like [Pecten maximus];sushi, von Willebrand factor type A, EGF and pentraxin domain-containing protein 1-like [Mizuhopecten yessoensis];Sushi, von Willebrand factor type A, EGF and pentraxin domain-containing protein 1 [Mizuhopecten yessoensis] Aspartic acid and…	-1.9	0.519021	High	138	8184	138	3434	377.5	0.293959
mRNA.chromosome_13.2227.1	K07297 ADIPOR; adiponectin receptor; ADIPOR [Mytilus coruscus] Haemolysin-III related;	0.18	0.999735	Low	1	1	1	401	45.2	0.296311
mRNA.chromosome_10.884.1	K02131 ATPeF0F6, ATP5J; F-type H+-transporting ATPase subunit 6; hypothetical protein ZHAS_00014279 [Anopheles sinensis];ATP synthase-coupling factor 6, mitochondrial [Anopheles stephensi];hypothetical protein CAPTEDRAFT_155251 [Capitella teleta] Mitochondrial ATP synthase coupling factor 6;	-0.78	0.298874	Medium	1	1	1	119	13.6	0.297485
mRNA.chromosome_2.1879.2	K00503 DBH; dopamine beta-monooxygenase;K15441 TAD2, ADAT2; tRNA-specific adenosine deaminase 2; calcium-regulated heat stable protein 1-like [Crassostrea virginica] Cold-shock (CSD) domain profile.;'Cold-shock' DNA-binding domain;CSP_CDS;	-0.01	0.999735	Low	2	2	2	148	16.5	0.298658
mRNA.chromosome_11.1936.1	ND; uncharacterized protein LOC111110942 isoform X2 [Crassostrea virginica];uncharacterized protein LOC111110942 isoform X4 [Crassostrea virginica] TGF-beta propeptide;	-0.56	NA	High	8	93	8	244	28.4	0.302173
mRNA.chromosome_13.2286.2	-- cAMP-dependent protein kinase type II regulatory subunit-like isoform X3 [Mizuhopecten yessoensis] cAMP/cGMP binding motif profile.;cAMP-dependent protein kinase signature;CAP_ED;Cyclic nucleotide-binding domain;Cyclic nucleotide-binding domain signatu	-1.73	0.492204	High	1	3	1	312	35.7	0.304511
mRNA.chromosome_10.1773.2	K01283 ACE, CD143; peptidyl-dipeptidase A;K01283 CD143, ACE; angiotensin I converting enzyme (peptidyl-dipeptidase A) 1; uncharacterized protein LOC105325490 isoform X1 [Crassostrea gigas];uncharacterized protein LOC117680950 isoform X1 [Crassostrea gigas];uncharacterized protein LOC105325490 isoform X1 [Crassostrea gigas] Angiotensin-converting enzyme;M2_ACE;Peptidyl-dipeptidase A (M2) metallopr…	-0.28	0.999735	High	3	8	3	1823	211.4	0.305679
mRNA.chromosome_11.2388.1	K07937 ARF1; ADP-ribosylation factor 1; hypothetical protein CCH79_00008237 [Gambusia affinis];PREDICTED: uncharacterized protein LOC105667360 [Linepithema humile];unnamed protein product [Tetraodon nigroviridis] ADP-ribosylation factor family;Arf1_5_like;GTP-binding SAR1 protein signature;small GTPase Arf family profile.;small_GTP: small GTP-binding protein domain;	0.02	0.999735	High	3	4	2	180	20.3	0.305679
mRNA.chromosome_9.839.1	K11278 NPM3; nucleophosmin 3; mitotic apparatus protein p62-like isoform X2 [Crassostrea virginica];nucleoplasmin-like protein ANO39 isoform X1 [Crassostrea virginica];mitotic apparatus protein p62 isoform X2 [Crassostrea gigas] Nucleoplasmin/nucleophosmin domain;	-0.16	NA	High	3	11	3	165	18.3	0.306846
mRNA.chromosome_13.956.1	K02599 NOTCH1; Notch 1;K02599 NOTCH; Notch; fibropellin-1-like [Anneissia japonica];fibrillin-1 [Strongylocentrotus purpuratus] Aspartic acid and asparagine hydroxylation site.;Calcium-binding EGF domain;Calcium-binding EGF-like domain signature.;Delta serrate ligand;DSL domain profile.;EGF_CA;EGF-like domain;EGF-like domain profile.;EGF-like domain signature 1.;EGF-like domain signature 2.;Human…	-0.25	0.941032	High	11	106	11	1273	138.9	0.309176
mRNA.chromosome_1.1792.1	-- uncharacterized protein LOC112570005 isoform X1 [Pomacea canaliculata];uncharacterized protein LOC112570005 isoform X2 [Pomacea canaliculata] SERTA domain profile.;SERTA motif;	0.94	0.465158	Low	1	1	1	431	49.2	0.311503
mRNA.chromosome_14.880.1	-- vigilin-like [Pecten maximus] KH domain;KH-I;Type-1 KH domain profile.;vigilin_like_KH;	0.9	0.346802	Low	1	15	1	817	90.6	0.312665
mRNA.chromosome_4.2588.1	K10277 KDM8, JMJD5; lysine-specific demethylase 8; tRNA wybutosine-synthesizing protein 5 [Crassostrea gigas];tRNA wybutosine-synthesizing protein 5-like isoform X2 [Crassostrea virginica] Cupin-like domain;EF-hand calcium-binding domain profile.;JmjC domain profile.;	0.49	0.935226	High	2	2	2	384	43.9	0.312665
mRNA.chromosome_13.777.2	K19015 ITIH2, SHAP; inter-alpha-trypsin inhibitor heavy chain H2; inter-alpha-trypsin inhibitor heavy chain H3-like [Pecten maximus];inter-alpha-trypsin inhibitor heavy chain H3 [Crassostrea gigas];inter-alpha-trypsin inhibitor heavy chain H3-like isoform X1 [Crassostrea virginica] Vault protein inter-alpha-trypsin domain;VIT domain profile.;	-0.2	0.999735	High	14	981	14	260	29.2	0.312665
mRNA.chromosome_6.240.1	K14947 ESRP1_2; epithelial splicing regulatory protein 1/2; ESRP1_2 [Mytilus coruscus];epithelial splicing regulatory protein 1-like isoform X1 [Pecten maximus] ERI-1_3'hExo_like;Eukaryotic RNA Recognition Motif (RRM) profile.;RNA recognition motif. (a.k.a. RRM, RBD, or RNP domain);RRM_hnRNPH_ESRPs_RBM12_like;	-0.39	NA	Low	1	1	1	738	82	0.312665
mRNA.chromosome_10.2405.1	K02726 PSMA2; 20S proteasome subunit alpha 2; proteasome subunit alpha type-2 [Crassostrea gigas];proteasome subunit alpha type-2-like [Crassostrea virginica] proteasome_alpha_type_2;Proteasome alpha-type subunit profile.;Proteasome alpha-type subunits signature.;Proteasome subunit;Proteasome subunit A N-terminal signature;	-0.17	0.97787	High	2	4	2	235	26.2	0.313826
mRNA.chromosome_13.2185.2	-- uncharacterized protein LOC111106096 [Crassostrea virginica];putative universal stress protein SAUSA300_1656 [Crassostrea gigas];universal stress protein in QAH/OAS sulfhydrylase 3'region-like [Pecten maximus] Universal stress protein family;Universal	0.01	0.999735	High	5	13	4	175	19.4	0.314986
mRNA.chromosome_15.2234.2	-- laminin subunit gamma-1-like isoform X1 [Crassostrea virginica];laminin subunit gamma-1-like [Crassostrea virginica];LAMC1 [Mytilus coruscus] EGF_Lam;Laminin B (Domain IV);Laminin EGF domain;Laminin IV type A domain profile.;Laminin N-terminal domain p	-2.55	0.440848	High	38	3825	29	742	83.2	0.316146
mRNA.chromosome_1.699.1	K00939 adk, AK; adenylate kinase; cilia- and flagella-associated protein 61-like [Pecten maximus];cilia- and flagella-associated protein 61-like isoform X1 [Mizuhopecten yessoensis] Domain of unknown function (DUF4821);	-0.6	0.97787	High	2	2	2	1275	143.5	0.320773
mRNA.chromosome_17.745.1	-- CUB and zona pellucida-like domain-containing protein 1 [Mizuhopecten yessoensis] CD80-like C2-set immunoglobulin domain;Ig;Ig-like domain profile.;Immunoglobulin domain;Zona pellucida-like domain;ZP domain profile.;	-1.58	0.480461	High	5	164	1	545	61.6	0.321928
mRNA.chromosome_3.201.1	K03900 VWF; von Willebrand factor;K03900 VWF; von Willebrand factor; uncharacterized protein LOC105342035 [Crassostrea gigas];LOW QUALITY PROTEIN: uncharacterized protein LOC111129625 [Crassostrea virginica];uncharacterized protein LOC117319770, partial [Pecten maximus] von Willebrand factor type D domain;VWFD domain profile.;	-0.81	0.817223	High	66	394	23	3869	427.2	0.324235
mRNA.chromosome_12.2427.1	K17266 MVP; major vault protein; -- ATP-synt_Fo_b;Major Vault Protein repeat domain;Major Vault Protein Repeat domain;MVP_shoulder;MVP (vault) repeat profile.;Shoulder domain;	-0.29	0.999735	High	19	48	19	840	94.4	0.324235
mRNA.chromosome_16.1527.1	-- alpha-amylase [Meretrix meretrix];alpha-amylase-like [Crassostrea virginica];alpha-amylase-like [Crassostrea virginica] Alpha amylase, catalytic domain;Alpha-amylase signature;AmyAc_bac_euk_AmyA;	2.59	0.585262	High	2	5	2	317	35.7	0.325386
mRNA.chromosome_6.1706.1	K02873 RP-L13e, RPL13; large subunit ribosomal protein L13e; 60S ribosomal protein L13-like [Crassostrea virginica];60S ribosomal protein L13-like [Limulus polyphemus] 50S ribosomal protein L13e [rpl13e].;Ribosomal protein L13e;Ribosomal protein L13e signature.;	-1.05	0.135068	High	2	2	2	214	24.7	0.331132
mRNA.chromosome_18.1283.1	-- tripartite motif-containing protein 6-like [Mizuhopecten yessoensis] --	0.16	0.999735	Low	1	5	1	400	44.7	0.331132
mRNA.chromosome_2.419.2	K04382 PPP2C; serine/threonine-protein phosphatase 2A catalytic subunit; serine/threonine-protein phosphatase 2A catalytic subunit beta isoform [Aplysia californica] Calcineurin-like phosphoesterase;MPP_PP2A_PP4_PP6;Serine/threonine phosphatase family signature;Serine/threonine specific protein phosphatases signature.;	0.34	0.970171	High	1	1	1	310	35.5	0.332278
mRNA.chromosome_15.1362.1	-- discoidin domain-containing receptor 2-like isoform X1 [Mizuhopecten yessoensis];LOW QUALITY PROTEIN: discoidin domain-containing receptor 2-like [Pecten maximus] Coagulation factors 5/8 type C domain (FA58C) profile.;Coagulation factors 5/8 type C dom	-0.19	0.999735	High	2	7	2	934	106.3	0.332278
mRNA.chromosome_7.402.1	K10104 FCN; ficolin;K10104 FCN; ficolin; Ryncolin-2 [Exaiptasia diaphana];uncharacterized protein LOC110242712 [Exaiptasia diaphana];angiopoietin-related protein 7 [Exaiptasia diaphana] Fibrinogen beta and gamma chains, C-terminal globular domain;Fibrinogen C-terminal domain profile.;Fibrinogen C-terminal domain signature.;FReD;	-3.44	NA	High	5	88	2	186	21.3	0.332278
mRNA.chromosome_15.2066.1	-- serine/threonine-protein kinase N2 isoform X1 [Crassostrea gigas];serine/threonine-protein kinase N2-like [Pecten maximus] Protein kinase domain;Protein kinase domain profile.;Protein kinases ATP-binding region signature.;Serine/Threonine protein kinas	0.21	0.999735	Low	1	2	1	272	31.3	0.333424
mRNA.chromosome_5.2223.1	K06530 CD109; CD109 antigen (Gov platelet alloantigens); thioester-containing protein 1 [Epanerchodus sp. RS-2014];thioester-containing protein 1 [Niponia nodulosa] Alpha-2-macroglobulin family thiolester region signature.;A-macroglobulin TED domain;	-0.99	NA	Low	1	22	1	87	10	0.334568
mRNA.chromosome_13.983.2	K04409 PAK1; p21-activated kinase 1; serine/threonine-protein kinase PAK 1 isoform X1 [Crassostrea gigas];serine/threonine-protein kinase PAK 1 isoform X3 [Crassostrea gigas] CRIB domain profile.;CRIB_PAK_like;P21-Rho-binding domain;Protein kinase domain;Protein kinase domain profile.;Protein kinases ATP-binding region signature.;Serine/Threonine protein kinases active-site signature.;STKc_PAK;	-0.65	0.918844	High	4	9	4	489	55.1	0.336855
mRNA.chromosome_2.2855.1	K04397 CASP7; caspase 7; caspase-2-like [Crassostrea virginica] CASc;Caspase domain;Caspase family cysteine active site.;Caspase family p10 domain profile.;Caspase family p20 domain profile.;Interleukin-1B converting enzyme signature;	0.55	0.948017	High	1	2	1	284	31.6	0.336855
mRNA.contig_4707.3.1	-- plexin A3 [Aplysia californica];PREDICTED: plexin-A2-like, partial [Octopus bimaculoides] IPT/TIG domain;Plexin repeat;Sema domain;Sema domain profile.;	0.1	0.999735	High	14	166	9	975	108.4	0.341417
mRNA.chromosome_3.642.1	-- phage lysozyme 1 [Meretrix meretrix];phage lysozyme 1 [Veneroida sp. qicaibei];phage-type lysozyme [Ruditapes philippinarum] Phage lysozyme;T4_like_lys;	-0.02	0.999735	High	3	3	3	154	17.4	0.342555
mRNA.chromosome_2.3212.1	-- -- --	-5.29	0.14742	High	5	15	5	238	26.5	0.343692
mRNA.chromosome_4.635.1	K20526 TAGLN; transgelin; mantle gene 2 [Pinctada fucata];PREDICTED: myophilin-like [Biomphalaria glabrata];myophilin isoform X1 [Leptinotarsa decemlineata] Calponin family repeat;Calponin homology (CH) domain;Calponin homology (CH) domain profile.;Calponin-like repeat profile.;Calponin-like repeat signature.;CH;Smooth muscle protein/calponin family signature;	0.03	0.999735	High	12	260	11	190	20.7	0.345964
mRNA.chromosome_12.229.1	K02943 RP-LP2, RPLP2; large subunit ribosomal protein LP2; putative ribosomal protein P2 [Barentsia elongata];PREDICTED: 60S acidic ribosomal protein P2-like [Biomphalaria glabrata] 50S ribosomal protein L12 [rpl12].;60s Acidic ribosomal protein;Ribosomal_P2;	-0.96	0.177078	High	3	10	3	110	11.2	0.348232
mRNA.chromosome_14.1600.1	-- PREDICTED: transketolase-like [Biomphalaria glabrata];transketolase-like protein 2 isoform X1 [Crassostrea gigas];transketolase-like protein [Pomacea canaliculata] TPP_PYR_DXS_TK_like;TPP_TK;Transketolase, C-terminal domain;Transketolase, pyrimidine bi	-0.65	0.392854	High	12	25	12	633	68.9	0.348232
mRNA.chromosome_15.1544.1	-- unnamed protein product [Mytilus coruscus];unnamed protein product [Mytilus coruscus];unnamed protein product [Mytilus coruscus] von Willebrand factor type A domain;VWFA domain profile.;vWFA_subfamily_ECM;	5.72	0.00682509	High	6	14	6	370	40.1	0.349365
mRNA.chromosome_11.1986.1	ND; Protein HP-25-like 1 [Mizuhopecten yessoensis];uncharacterized protein LOC110465407 [Mizuhopecten yessoensis];putative C1q domain containing protein MgC1q51 [Mytilus galloprovincialis] C1q domain;C1q domain profile.;Complement C1Q domain signature;	-0.22	0.999735	High	9	199	8	214	24.3	0.349365
mRNA.chromosome_7.1528.1	-- uncharacterized protein LOC106174925 [Lingula anatina];uncharacterized protein LOC106164022 [Lingula anatina];uncharacterized protein LOC106164030 [Lingula anatina] --	-2.44	0.00727601	Medium	1	1	1	122	13.4	0.350497
mRNA.chromosome_15.2299.1	-- glutathione peroxidase A [Ruditapes philippinarum];peroxiredoxin 6 [Paracalanus parvus];PREDICTED: peroxiredoxin-6-like [Acropora digitifera] C-terminal domain of 1-Cys peroxiredoxin;	-0.91	0.677074	High	15	98	15	145	16	0.353888
mRNA.chromosome_12.2539.1	K06630 YWHAE; 14-3-3 protein epsilon; 14-3-3 protein epsilon isoform X1 [Scaptodrosophila lebanonensis] 14-3-3 protein;14-3-3 proteins signature 1.;14-3-3 proteins signature 2.;14-3-3 protein zeta signature;	0.18	0.999735	High	11	191	9	243	27.7	0.353888
mRNA.chromosome_19.1241.1	-- CBP80/20-dependent translation initiation factor-like [Crassostrea virginica];CBP80/20-dependent translation initiation factor-like [Crassostrea virginica];CBP80/20-dependent translation initiation factor isoform X1 [Crassostrea gigas] MIF4G domain;	-0.14	0.999735	Low	1	21	1	260	29.8	0.355016
mRNA.chromosome_13.232.1	K01206 FUCA; alpha-L-fucosidase; alpha-L-fucosidase-like isoform X1 [Pecten maximus];alpha-L-fucosidase-like isoform X1 [Mizuhopecten yessoensis];alpha-L-fucosidase-like isoform X3 [Pecten maximus] Alpha-L-fucosidase;Alpha-L-fucosidase C-terminal domain;Glycosyl hydrolase family 29 signature;	-0.71	0.918844	High	3	10	3	454	52.6	0.35727
mRNA.chromosome_3.132.1	K07377 NRXN; neurexin;K07377 NRXN; neurexin; LOW QUALITY PROTEIN: contactin-associated protein-like 5 [Pomacea canaliculata];contactin-associated protein-like 2 [Aplysia californica];hypothetical protein EGW08_007075 [Elysia chlorotica] EGF_CA;EGF-like domain profile.;LamG;Laminin G domain;Laminin G domain profile.;	-0.68	NA	High	2	9	2	326	36.9	0.360645
mRNA.chromosome_5.2966.1	K20526 TAGLN; transgelin; muscle-specific protein 20-like isoform X1 [Crassostrea virginica];muscle-specific protein 20-like isoform X2 [Crassostrea virginica] Calponin family repeat;Calponin homology (CH) domain;Calponin homology (CH) domain profile.;Calponin-like repeat profile.;Calponin-like repeat signature.;CH;Smooth muscle protein/calponin family signature;	0.05	0.999735	High	5	21	5	202	22.5	0.362891
mRNA.chromosome_5.1039.1	ND; kinase D-interacting substrate of 220 kDa [Crassostrea gigas];kinase D-interacting substrate of 220 kDa-like [Crassostrea virginica] Ankyrin repeat profile.;Ankyrin repeat region circular profile.;Ankyrin repeats (3 copies);KAP family P-loop domain;	-2.94	0.479163	Low	1	1	1	793	87.7	0.365133
mRNA.chromosome_8.397.9	K20224 IPO9, RANBP9; importin-9; importin-11-like [Pecten maximus];importin-11 isoform X2 [Aplysia californica] Importin-beta N-terminal domain;Importin-beta N-terminal domain profile.;	0.27	0.999735	Low	1	17	1	698	81	0.365133
mRNA.chromosome_15.1812.1	-- hemicentin-1-like isoform X1 [Crassostrea virginica];hemicentin-1-like isoform X2 [Crassostrea virginica];hemicentin-1 isoform X1 [Crassostrea gigas] Ig;Ig-like domain profile.;Immunoglobulin I-set domain;	0.12	NA	High	4	71	4	151	16.8	0.368489
mRNA.chromosome_3.818.1	K01835 pgm; phosphoglucomutase; pgm [Mytilus coruscus];phosphoglucomutase-1-like [Pecten maximus] PGM1;Phosphoglucomutase and phosphomannomutase phosphoserine signature.;Phosphoglucomutase/phosphomannomutase, alpha/beta/alpha domain I;Phosphoglucomutase/phosphomannomutase, alpha/beta/alpha domain II;Phosphoglucomutase/phosphomannomutase, alpha/beta/alpha domain III;Phosphoglucomutase/phosphomanno…	-0.15	0.999735	High	20	114	20	563	61.5	0.369606
mRNA.chromosome_12.1408.1	K06252 TN; tenascin;K06252 TN; tenascin; microfibril-associated glycoprotein 4-like [Acanthaster planci];PREDICTED: angiopoietin-related protein 7-like [Branchiostoma belcheri];PREDICTED: techylectin-5B-like [Branchiostoma belcheri] Fibrinogen beta and gamma chains, C-terminal globular domain;Fibrinogen C-terminal domain profile.;Fibrinogen C-terminal domain signature.;FReD;	0.17	0.999735	High	9	83	9	442	51.2	0.369606
mRNA.chromosome_6.2598.1	K04097 HPGDS; prostaglandin-H2 D-isomerase / glutathione transferase; sigma glutathione S-transferase 1 [Ruditapes philippinarum];sigma class glutathione S-transferase [Hyriopsis cumingii];sigma-class glutathione S-transferase [Sinanodonta woodiana] Glutathione S-transferase, C-terminal domain;Glutathione S-transferase, N-terminal domain;Glutathione Transferase (cytosolic);GST_C_Sigma_like;Solubl…	-0.71	0.948017	High	6	8	3	174	19.8	0.370722
mRNA.chromosome_15.1810.1	-- hemicentin-1 [Aplysia californica];hemicentin-1 isoform X1 [Crassostrea gigas];hemicentin-1 isoform X2 [Crassostrea gigas] Ig;Ig-like domain profile.;Immunoglobulin I-set domain;	NA	NA	High	1	28	1	91	9.9	0.370722
mRNA.chromosome_13.819.4	K06249 RELN; reelin;K06249 RELN; reelin; reelin-like [Mizuhopecten yessoensis];reelin-like [Pecten maximus];reelin-like [Crassostrea virginica] EGF_CA;EGF-like domain profile.;EGF-like domain signature 1.;EGF-like domain signature 2.;Reeler;Reeler domain;Reelin domain profile.;Reelin_subrepeat_2;	0.17	0.948017	High	178	17384	178	3561	401.1	0.372952
mRNA.chromosome_8.324.5	K13151 SNUPN, RNUT1; snurportin-1; uncharacterized protein LOC111131337 [Crassostrea virginica];uncharacterized protein LOC105338281 isoform X1 [Crassostrea gigas] IBB domain profile.;Snurportin1;Snurportin-1_C;	0.37	0.657963	Low	1	7	1	498	58.4	0.374066
mRNA.chromosome_12.820.1	K11320 EP400; E1A-binding protein p400; hypothetical protein OCBIM_22039696mg [Octopus bimaculoides];hypothetical protein OCBIM_22039696mg [Octopus bimaculoides];hypothetical protein OCBIM_22039696mg [Octopus bimaculoides] Helicase conserved C-terminal domain;SF2_C_SNF;Superfamilies 1 and 2 helicase C-terminal domain profile.;	0.09	0.999735	Medium	1	4	1	105	12.3	0.374066
mRNA.chromosome_12.282.1	-- peritrophin-44 [Crassostrea gigas];chondroitin proteoglycan-2-like [Crassostrea virginica];chitin-binding domain protein cbd-1 [Aplysia californica] Chitin binding Peritrophin-A domain;Chitin-binding type-2 domain profile.;	0.04	NA	High	2	3	2	103	11.2	0.374066
mRNA.chromosome_11.1296.1	K03989 C4; complement component 4; uncharacterized protein LOC111103540 [Crassostrea virginica];collectin-12-like [Lingula anatina];uncharacterized protein LOC111103541 [Crassostrea virginica] --	-1.35	NA	High	5	132	2	163	18.2	0.375178
mRNA.chromosome_13.2740.1	-- ferritin [Mercenaria mercenaria];ferritin [Ruditapes philippinarum];ferritin 2 [Ruditapes decussatus] Euk_Ferritin;Ferritin iron-binding regions signature 1.;Ferritin iron-binding regions signature 2.;Ferritin-like diiron domain profile.;Ferritin-like	-1.23	0.131728	High	7	239	7	171	19.8	0.378512
mRNA.chromosome_16.1491.2	-- hypothetical protein BSL78_07807 [Apostichopus japonicus];peflin-like [Lingula anatina] EF-hand calcium-binding domain.;EF-hand calcium-binding domain profile.;EF-hand domain pair;EFh_PEF_peflin;	-0.86	0.267898	Low	1	1	1	241	26.7	0.381837
mRNA.chromosome_6.824.2	K01596 E4.1.1.32, pckA, PCK; phosphoenolpyruvate carboxykinase (GTP); E4.1.1.32 [Mytilus coruscus] PEPCK_GTP;Phosphoenolpyruvate carboxykinase C-terminal P-loop domain;Phosphoenolpyruvate carboxykinase [GTP] [pckG].;Phosphoenolpyruvate carboxykinase (GTP) signature.;Phosphoenolpyruvate carboxykinase N-terminal domain;	-0.33	0.866986	High	41	1415	40	540	60.2	0.38405
mRNA.chromosome_1.3384.6	K10413 DYNC1H; dynein heavy chain 1, cytosolic; cytoplasmic dynein 1 heavy chain 1-like isoform X3 [Pecten maximus];cytoplasmic dynein 1 heavy chain 1-like isoform X1 [Pecten maximus];cytoplasmic dynein 1 heavy chain 1-like isoform X4 [Pecten maximus] AAA;ATP-binding dynein motor region;Dynein heavy chain AAA lid domain;Dynein heavy chain C-terminal domain;Dynein heavy chain, N-terminal region 1;…	-0.19	0.951738	Medium	1	1	1	4506	514.8	0.385155
mRNA.chromosome_8.59.1	toll-like receptor 13; Toll-like receptor m [Cyclina sinensis];toll-like receptor m [Mytilus galloprovincialis];TLR13 [Mytilus coruscus] Leucine rich repeat;Leucine-rich repeat profile.;TIR domain profile.;	0.13	0.999735	Low	1	4	1	727	83.9	0.388465
mRNA.chromosome_1.3917.2	K20211 PROX1; prospero homeobox 1; prospero homeobox protein 1 isoform X2 [Crassostrea gigas];prospero [Doryteuthis pealeii] Homeo-prospero domain;Homeo-Prospero domain profile.;	1.65	NA	Low	1	2	1	721	82.7	0.392867
mRNA.chromosome_9.537.1	K08860 EIF2AK3; eukaryotic translation initiation factor 2-alpha kinase 3; LOW QUALITY PROTEIN: eukaryotic translation initiation factor 2-alpha kinase 3-like [Pecten maximus];eukaryotic translation initiation factor 2-alpha kinase 3 isoform X2 [Crassostrea gigas] Protein kinase domain;Protein kinase domain profile.;Protein kinases ATP-binding region signature.;Serine/Threonine protein kinases ac…	-0.15	0.999735	Medium	1	4	1	1148	129.2	0.393965
mRNA.chromosome_2.141.1	K07378 NLGN; neuroligin;K07378 NLGN; neuroligin; acetylcholinesterase [Crassostrea gigas];neuroligin-4, X-linked-like [Pecten maximus];LOW QUALITY PROTEIN: acetylcholinesterase-like [Crassostrea virginica] Carboxylesterase family;Carboxylesterases type-B serine active site.;	2.11	0.209783	High	4	5	4	645	72.3	0.396159
mRNA.chromosome_7.1855.1	K18626 TCHH; trichohyalin; Kinesin motor domain family protein [Leishmania donovani];Kinesin motor domain family protein [Leishmania donovani] Chitin-binding type-2 domain profile.;	-0.41	0.982636	Medium	1	22	1	5154	588.1	0.396159
mRNA.contig_4852.1.1	-- -- DZIP3/ hRUL138-like HEPN;	0.43	0.999735	Low	1	1	1	224	25.6	0.397255
mRNA.chromosome_2.1842.1	K06689 UBE2D, UBC4, UBC5; ubiquitin-conjugating enzyme E2 D; Ubiquitin-conjugating enzyme E2-17 kDa [Mizuhopecten yessoensis] UBCc;Ubiquitin-conjugating enzyme;Ubiquitin-conjugating enzymes active site.;Ubiquitin-conjugating enzymes family profile.;	-0.56	0.522764	High	2	7	2	193	21.9	0.40163
mRNA.chromosome_17.1785.1	-- PREDICTED: ATP-dependent RNA helicase DHX36 [Amphimedon queenslandica] Thioredoxin domain profile.;Thioredoxin-like;	-0.55	0.767112	High	2	2	2	115	13.1	0.403813
mRNA.chromosome_18.1065.1	-- hypothetical protein BOC36_14460 [Burkholderia pseudomallei];hypothetical protein BOC36_14460 [Burkholderia pseudomallei];hypothetical protein BOC36_14460 [Burkholderia pseudomallei] --	NA	NA	Low	1	21	1	173	18.8	0.403813
mRNA.chromosome_14.2065.2	-- hypothetical protein C0Q70_03608 [Pomacea canaliculata] EFh;EF-hand calcium-binding domain.;EF-hand calcium-binding domain profile.;EF-hand domain pair;	-0.42	0.991259	High	5	15	5	201	23.3	0.405992
mRNA.chromosome_14.2072.1	-- triosephosphate isomerase, partial [Mercenaria sp. JV-2012];triosephosphate isomerase [Crassostrea gigas];triosephosphate isomerase [Crassostrea ariakensis] TIM;tim: triose-phosphate isomerase;Triosephosphate isomerase;Triosephosphate isomerase active	-0.45	0.469673	High	15	295	15	236	25.7	0.407081
mRNA.chromosome_2.2205.1	K00600 glyA, SHMT; glycine hydroxymethyltransferase; hypothetical protein C0Q70_01488 [Pomacea canaliculata];serine hydroxymethyltransferase, cytosolic-like [Lingula anatina] Serine hydroxymethyltransferase;Serine hydroxymethyltransferase [glyA].;Serine hydroxymethyltransferase pyridoxal-phosphate attachment site.;SHMT;	-0.54	0.941304	High	4	5	4	505	55.7	0.408168
mRNA.chromosome_2.2336.3	K00940 ndk, NME; nucleoside-diphosphate kinase;K20790 NME5; nucleoside diphosphate kinase homolog 5; nucleoside diphosphate kinase homolog 5 isoform X1 [Crassostrea gigas];nucleoside diphosphate kinase homolog 5-like [Pecten maximus] Dpy-30 motif;NDPk5;Nucleoside diphosphate kinase;Nucleoside diphosphate kinase signature;	-0.28	0.999735	High	4	8	4	235	26.6	0.409255
mRNA.chromosome_14.1725.1	-- -- Sema domain profile.;	0.05	0.999735	High	7	20	7	320	36.7	0.409255
mRNA.chromosome_2.516.1	K16353 SDK; protein sidekick; protein sidekick-like [Crassostrea virginica];LOW QUALITY PROTEIN: protein sidekick-like [Crassostrea virginica];protein sidekick-2 isoform X1 [Lingula anatina] Fibronectin type-III domain profile.;Ig;Ig-like domain profile.;Immunoglobulin I-set domain;	NA	NA	High	3	45	3	141	15.7	0.409255
mRNA.chromosome_17.1409.2	-- neuronal acetylcholine receptor subunit alpha-7-like [Parasteatoda tepidariorum];neuronal acetylcholine receptor subunit alpha-7-like, partial [Parasteatoda tepidariorum];neuronal acetylcholine receptor subunit alpha-7-like isoform X4 [Eurytemora affin	-5.44	0.0121387	High	12	1232	12	273	30.6	0.412511
mRNA.chromosome_11.600.1	-- sarcoplasmic calcium-binding protein [Meretrix lusoria];sarcoplasmic calcium binding protein [Ruditapes philippinarum];sarcoplasmic calsium binding protein [Pseudocardium sybillae] EF-hand calcium-binding domain profile.;	0.39	0.999735	High	10	162	9	179	20.8	0.412511
mRNA.chromosome_4.2947.1	K04306 RXFP1, LGR7; relaxin family peptide receptor 1; hypothetical protein BBROOKSOX_353 [Bathymodiolus brooksi thiotrophic gill symbiont];hypothetical protein, partial [Bathymodiolus brooksi thiotrophic gill symbiont] Reverse transcriptase (RNA-dependent DNA polymerase);Reverse transcriptase (RT) catalytic domain profile.;	0.47	0.999735	Low	1	9	1	417	48.2	0.413594
mRNA.chromosome_4.2847.1	K03781 katE, CAT, catB, srpA; catalase; catalase [Meretrix meretrix];catalase [Paphia textile];catalase [Corbicula fluminea] Catalase;catalase_clade_3;catalase family profile.;Catalase proximal active site signature.;Catalase proximal heme-ligand signature.;Catalase-related immune-responsive;Catalase signature;	-0.6	0.489824	High	21	79	21	504	57.4	0.415759
mRNA.contig_1645.1.1	-- ABC transporter G family member 14-like [Parasteatoda tepidariorum];ABC transporter G family member 9-like [Stylophora pistillata] ABC transporter;ABC transporters family signature.;ATP-binding cassette, ABC transporter-type domain profile.;	-1.07	0.971932	Medium	1	103	1	200	21.7	0.41684
mRNA.chromosome_11.1701.1	K11348 BRPF1; bromodomain and PHD finger-containing protein 1; MLLT6_10 [Mytilus coruscus];protein AF-10 isoform X1 [Crassostrea gigas];protein AF-10-like isoform X3 [Pecten maximus] ePHD_AF10_like;Extended PHD (ePHD) domain profile.;PHD_AF10_AF17;PHD-finger;PHD-zinc-finger like domain;Zinc finger PHD-type profile.;Zinc finger PHD-type signature.;	-0.94	0.574434	Low	1	36	1	725	78.4	0.421156
mRNA.chromosome_18.260.1	-- obg-like ATPase 1 [Crassostrea virginica] 50S ribosome-binding GTPase;GTP1/OBG GTP-binding protein family signature;OBG-type guanine nucleotide-binding (G) domain profile.;Protein of unknown function (DUF933);Ribosome-binding ATPase YchF [ychF].;TGS_Yc	0.11	0.999735	High	3	5	3	398	44.4	0.421156
mRNA.chromosome_2.1240.1	K01507 ppa; inorganic pyrophosphatase; PREDICTED: inorganic pyrophosphatase-like [Biomphalaria glabrata];inorganic pyrophosphatase [Crassostrea gigas];inorganic pyrophosphatase-like isoform X3 [Crassostrea virginica] Inorganic pyrophosphatase;Inorganic pyrophosphatase signature.;pyrophosphatase;	0.14	0.999735	High	2	7	2	237	27.1	0.423309
mRNA.chromosome_19.3067.1	-- Guanylate cyclase [Daphnia magna];hypothetical protein DAPPUDRAFT_201000 [Daphnia pulex];PREDICTED: atrial natriuretic peptide receptor 1-like [Octopus bimaculoides] --	0.76	NA	High	3	10	3	114	12.6	0.423309
mRNA.chromosome_14.167.1	-- putative Glyceraldehyde-3-phosphate dehydrogenase [Onchocerca flexuosa];glyceraldehyde-3-phosphate dehydrogenase [Ceriodaphnia quadrangula] GAPDH-I: glyceraldehyde-3-phosphate dehydrogenase, type I;Glyceraldehyde 3-phosphate dehydrogenase active site.;	-0.45	0.450339	High	26	857	26	337	36	0.426533
mRNA.chromosome_17.1363.1	-- -- CCP;Chitin binding Peritrophin-A domain;Chitin-binding type-2 domain profile.;Sushi/CCP/SCR domain profile.;Sushi repeat (SCR repeat);von Willebrand factor type A domain;Von Willebrand factor type A domain signature;VWFA domain profile.;vWFA_subfami	-0.68	NA	Low	1	1	1	1801	197.2	0.426533
mRNA.chromosome_1.851.1	-- -- --	-1	0.999735	High	9	68	9	177	20.4	0.427606
mRNA.chromosome_4.1782.1	K00522 FTH1; ferritin heavy chain; ferritin 1 [Ruditapes decussatus];ferritin H-like subunit [Ruditapes philippinarum];ferritin subunit [Ruditapes philippinarum] Euk_Ferritin;Ferritin-like diiron domain profile.;Ferritin-like domain;	-0.4	0.999735	High	8	232	1	134	15.4	0.428678
mRNA.chromosome_7.534.1	K17285 SELENBP1; selenium-binding protein 1; selenium binding protein [Sinonovacula constricta];Selenium-binding protein 1-A [Mizuhopecten yessoensis];selenium-binding protein 1-A-like [Mizuhopecten yessoensis] 56kDa selenium binding protein (SBP56);	-0.94	0.618681	High	5	9	5	207	23.3	0.43082
mRNA.chromosome_3.1491.1	ND; complement C1q-like protein 4 [Crassostrea virginica];complement C1q-like protein 4 [Crassostrea virginica];caprin-2-like isoform X1 [Octopus vulgaris] C1q domain;C1q domain profile.;Complement C1Q domain signature;	-0.44	0.999735	Low	1	4	1	252	27.9	0.434028
mRNA.chromosome_9.1916.1	K06252 TN; tenascin;K06252 TN; tenascin; PREDICTED: tenascin-R [Anolis carolinensis];tenascin-R [Serinus canaria];TENR protein [Mionectes macconnelli] Fibrinogen beta and gamma chains, C-terminal globular domain;Fibrinogen C-terminal domain profile.;Fibrinogen C-terminal domain signature.;FReD;	1.89	NA	High	9	512	2	176	20.1	0.434028
mRNA.chromosome_12.1589.2	-- Density-regulated protein homolog,Density-regulated protein [Mytilus coruscus] DENR_C;Translation initiation factor SUI1;Translation initiation factor SUI1 family profile.;	-0.36	0.844252	Low	1	1	1	192	21.5	0.437228
mRNA.chromosome_15.1397.1	-- Phytanoyl-CoA dioxygenase 2,Phytanoyl-CoA dioxygenase domain-containing protein 1,Phytanoyl-CoA dioxygenase 1,Phytanoyl-CoA dioxygenase domain-containing protein 1 homolog,Phytanoyl-CoA dioxygenase [Mytilus coruscus];phytanoyl-CoA dioxygenase domain-co	0.35	0.999735	High	2	2	2	92	10.7	0.441483
mRNA.chromosome_17.754.2	-- neurogenic locus notch homolog protein 1-like [Mizuhopecten yessoensis] Zona pellucida-like domain;ZP domain profile.;	-1.17	0.493051	High	8	174	5	251	28.3	0.443607
mRNA.chromosome_1.3508.1	-- M4 family metallopeptidase [Microbulbifer variabilis];M4 family metallopeptidase [Spartinivicinus ruber] M4_TLP;Thermolysin metallopeptidase, alpha-helical domain;Thermolysin metallopeptidase, catalytic domain;Thermolysin metalloprotease (M4) family si	-2.95	0.363938	High	1	12	1	143	16.2	0.445727
mRNA.chromosome_14.2238.1	-- complement component C3 [Ruditapes decussatus];complement component C3 [Sinonovacula constricta] Alpha-2-macroglobulin bait region domain;	0.1	0.999735	High	7	54	7	111	12.2	0.445727
mRNA.chromosome_11.1286.1	K03989 C4; complement component 4; uncharacterized protein LOC111103541 [Crassostrea virginica];uncharacterized protein LOC117317124 [Pecten maximus] --	-2.51	0.208357	High	9	184	2	285	32.2	0.447844
mRNA.chromosome_12.2317.1	K07876 RAB35, RAB1C; Ras-related protein Rab-35; ras-related protein Rab-35 [Crassostrea gigas];RAB35 [Mytilus coruscus];ras-related protein Rab-35-like [Crassostrea virginica] Ras family;small GTPase Rab1 family profile.;small_GTP: small GTP-binding protein domain;Transforming protein P21 ras signature;	-0.39	0.999735	High	2	2	1	175	19.9	0.447844
mRNA.chromosome_3.217.1	K01196 AGL; glycogen debranching enzyme; LOW QUALITY PROTEIN: glycogen debranching enzyme-like [Crassostrea virginica];glycogen debranching enzyme isoform X2 [Crassostrea gigas] Amylo-alpha-1,6-glucosidase;Central domain of human glycogen debranching enzyme;glyc_debranch: glycogen debranching enzyme;Glycogen debranching enzyme, glucanotransferase domain;	-0.18	0.999735	High	22	67	22	1116	126.1	0.449957
mRNA.contig_4151.2.1	-- multiple epidermal growth factor-like domains protein 10 [Crassostrea virginica] --	-2.63	NA	Low	1	1	1	227	25.3	0.452068
mRNA.chromosome_16.1603.1	-- tumor protein D54-like isoform X5 [Mizuhopecten yessoensis];tumor protein D54-like isoform X3 [Mizuhopecten yessoensis] Tumour protein D52 family;	0.26	0.999735	High	5	18	5	244	26.8	0.453122
mRNA.chromosome_8.619.1	K13105 PRCC; proline-rich protein PRCC; PRCC [Mytilus coruscus];proline-rich protein PRCC-like [Pecten maximus] Mitotic checkpoint regulator, MAD2B-interacting;	0.3	0.893932	Low	1	11	1	502	54.9	0.454176
mRNA.chromosome_5.2258.2	K05754 ARPC5; actin related protein 2/3 complex, subunit 5; actin-related protein 2/3 complex subunit 5-like [Crassostrea virginica];actin-related protein 2/3 complex subunit 5-like isoform X1 [Lingula anatina];actin-related protein 2/3 complex subunit 5-like isoform X2 [Lingula anatina] ARP2/3 complex 16 kDa subunit (p16-Arc);	-0.09	0.999735	High	4	14	4	149	16.5	0.455229
mRNA.chromosome_19.2696.1	-- netrin receptor DCC isoform X1 [Oreochromis niloticus] Fibronectin type III domain;Fibronectin type-III domain profile.;FN3;Ig-like domain profile.;	1.13	0.883226	High	12	46	12	1001	113.9	0.457332
mRNA.chromosome_19.2267.1	-- complement C1q-like protein 3 [Ruditapes philippinarum];sialic acid-binding lectin [Ruditapes philippinarum];hypothetical protein AM593_03892, partial [Mytilus galloprovincialis] C1q domain;C1q domain profile.;Complement C1Q domain signature;	0.25	NA	High	3	38	3	160	17.7	0.459432
mRNA.chromosome_14.1410.1	-- PREDICTED: perlucin-like isoform X1 [Hyalella azteca];Low affinity immunoglobulin epsilon Fc receptor [Stylophora pistillata] CLECT;C-type lectin domain profile.;	5.46	0.00174348	High	3	57	3	175	20.2	0.46048
mRNA.chromosome_16.290.1	-- uncharacterized protein LOC112562282 isoform X1 [Pomacea canaliculata];PREDICTED: putative uncharacterized protein YghX isoform X1 [Octopus bimaculoides] Dienelactone hydrolase family;	-0.4	0.948017	High	9	50	9	256	27.7	0.465713
mRNA.chromosome_11.2112.1	K00825 AADAT, KAT2; kynurenine/2-aminoadipate aminotransferase; uncharacterized protein YER152C-like [Pecten maximus];uncharacterized protein YER152C-like isoform X1 [Pecten maximus] AAT_like;Aminotransferase class I and II;	-0.71	0.209783	High	2	2	2	218	24.4	0.466758
mRNA.contig_3724.6.1	-- sigma glutathione S-transferase 1 [Ruditapes philippinarum];sigma class glutathione S-transferase [Hyriopsis cumingii];sigma-class glutathione S-transferase [Sinanodonta woodiana] AMPS.1;Glutathione S-transferase, C-terminal domain;Glutathione S-transf	-0.62	0.998496	High	6	10	3	203	23.4	0.466758
mRNA.chromosome_12.1746.1	ND; C1q domain-containing protein DC17, partial [Archivesica packardana];C1q domain-containing protein DC9, partial [Archivesica packardana];C1q domain-containing protein DC19, partial [Archivesica packardana] C1q domain;C1q domain profile.;Complement C1Q domain signature;	-1.18	0.65121	High	9	115	3	248	28.1	0.468844
mRNA.chromosome_7.308.1	K03257 EIF4A; translation initiation factor 4A; RNA helicase, DEAD-box type, Q motif,Helicase, C-terminal,ATP-dependent RNA helicase DEAD-box, conserved [Cinara cedri] DEAD-box RNA helicase Q motif profile.;DEAD-box subfamily ATP-dependent helicases signature.;DEADc_EIF4AII_EIF4AI_DDX2;DEAD/DEAH box helicase;Helicase conserved C-terminal domain;SF2_C_DEAD;Superfamilies 1 and 2 helicase ATP-bindin…	-0.8	0.884651	High	2	4	1	470	54.1	0.468844
mRNA.chromosome_7.10.1	ND; C1QL [Mytilus coruscus];unnamed protein product [Mytilus coruscus];unnamed protein product [Mytilus coruscus] C1q domain;C1q domain profile.;Complement C1Q domain signature;	-0.01	0.999735	High	1	16	1	250	27.9	0.469886
mRNA.chromosome_17.1483.1	-- F-type lectin 1 [Pinctada fucata];F-type lectin [Pinctada imbricata] Coagulation factors 5/8 type C domain (FA58C) profile.;F5/8 type C domain;	0.82	0.81398	High	12	97	7	375	42.3	0.471968
mRNA.chromosome_19.3323.1	-- microfibril-associated glycoprotein 4-like [Acanthaster planci] Fibrinogen beta and gamma chains, C-terminal globular domain;Fibrinogen C-terminal domain profile.;Fibrinogen C-terminal domain signature.;FReD;	0.2	0.999735	High	6	178	5	219	25.3	0.473008
mRNA.chromosome_9.1919.1	K06252 TN; tenascin;K06252 TN; tenascin; PREDICTED: microfibril-associated glycoprotein 4-like isoform X1 [Branchiostoma belcheri];PREDICTED: microfibril-associated glycoprotein 4-like [Branchiostoma belcheri];tenascin-R-like isoform X1 [Asterias rubens] Fibrinogen beta and gamma chains, C-terminal globular domain;Fibrinogen C-terminal domain profile.;Fibrinogen C-terminal domain signature.;FReD;	-4.45	0.342457	High	13	320	1	297	33.8	0.475085
mRNA.chromosome_1.2355.1	ND; hypothetical protein AM593_07642, partial [Mytilus galloprovincialis];unnamed protein product [Mytilus coruscus] --	0.22	0.999735	High	6	24	6	237	26.7	0.479231
mRNA.chromosome_5.896.1	hemicentin; uncharacterized protein LOC113669629 [Pocillopora damicornis];uncharacterized protein LOC113669629 [Pocillopora damicornis];uncharacterized protein LOC113669629 [Pocillopora damicornis] Thrombospondin type 1 domain;Thrombospondin type 1 repeat signature;Thrombospondin type-1 (TSP1) repeat profile.;	2.03	NA	High	6	10	6	455	49.2	0.481299
mRNA.chromosome_14.305.1	-- uncharacterized protein LOC117692256 [Crassostrea gigas];uncharacterized protein LOC111107576 isoform X1 [Crassostrea virginica];short-chain collagen C4-like isoform X2 [Crassostrea virginica] --	-0.35	0.999735	High	8	109	8	269	30.2	0.486457
mRNA.chromosome_6.2009.1	-- -- --	0.25	0.999735	High	7	77	5	162	18.8	0.489543
mRNA.chromosome_16.1757.2	-- -- Isocitrate and isopropylmalate dehydrogenases signature.;Isocitrate/isopropylmalate dehydrogenase;nadp_idh_euk: isocitrate dehydrogenase, NADP-dependent;	-0.78	0.330662	High	14	53	13	423	47.8	0.491597
mRNA.chromosome_4.1176.1	-- uncharacterized protein LOC111122087 [Crassostrea virginica];uncharacterized protein LOC112564393 [Pomacea canaliculata] --	NA	NA	Low	1	1	1	92	10.4	0.492622
mRNA.chromosome_9.1354.3	K18266 NDRG1; protein NDRG1; uncharacterized protein ZK1073.1-like isoform X4 [Crassostrea virginica] Ndr family;	0.08	0.999735	High	14	61	14	357	39.5	0.494672
mRNA.chromosome_7.628.2	-- -- --	-0.03	0.999735	High	8	13	8	323	36.1	0.499782
mRNA.chromosome_12.2437.1	K00457 HPD, hppD; 4-hydroxyphenylpyruvate dioxygenase; uncharacterized protein LOC111134622 [Crassostrea virginica];4-hydroxyphenylpyruvate dioxygenase-like [Crassostrea gigas] 4HPPD: 4-hydroxyphenylpyruvate dioxygenase;Glyoxalase/Bleomycin resistance protein/Dioxygenase superfamily;HPPD_C_like;HPPD_N_like;Vicinal oxygen chelate (VOC) domain profile.;	-0.08	0.999735	High	21	121	21	373	42.7	0.500802
mRNA.chromosome_6.602.1	K02731 PSMA7; 20S proteasome subunit alpha 4; proteasome subunit alpha type-7-like [Pomacea canaliculata];proteasome subunit alpha type-7 [Crassostrea gigas] proteasome_alpha_type_7;Proteasome alpha-type subunit profile.;Proteasome alpha-type subunits signature.;Proteasome subunit;Proteasome subunit A N-terminal signature;	-0.04	0.999735	High	5	24	5	230	25.7	0.501821
mRNA.chromosome_17.1685.2	-- -- AcCoA-C-Actrans: acetyl-CoA C-acyltransferase;thiolase;Thiolase, C-terminal domain;Thiolase, N-terminal domain;Thiolases acyl-enzyme intermediate signature.;Thiolases signature 2.;	-0.75	0.243034	High	3	5	3	399	41.6	0.503858
mRNA.chromosome_19.1583.1	-- thioester-containing protein-D [Azumapecten farreri];thioester-containing protein-F [Azumapecten farreri];thioester-containing protein [Azumapecten farreri] --	-2.17	NA	High	1	36	1	143	15.3	0.503858
mRNA.chromosome_2.901.1	K14005 SEC31; protein transport protein SEC31; -- Anaphase-promoting complex subunit 4 WD40 domain;Trp-Asp (WD) repeats circular profile.;Trp-Asp (WD) repeats profile.;WD domain, G-beta repeat;	-0.11	0.999735	Low	1	9	1	380	42.3	0.508936
mRNA.chromosome_17.72.3	-- 1,4-alpha-glucan-branching enzyme-like isoform X2 [Crassostrea virginica];1,4-alpha-glucan-branching enzyme-like isoform X1 [Crassostrea virginica];1,4-alpha-glucan-branching enzyme-like isoform X2 [Crassostrea virginica] Alpha amylase, catalytic domai	-0.1	0.999735	High	29	248	29	685	79.8	0.511974
mRNA.chromosome_12.1202.1	K10104 FCN; ficolin;K10104 FCN; ficolin; Ryncolin-2 [Exaiptasia diaphana];ryncolin-4-like isoform X1 [Dendronephthya gigantea];Angiopoietin-related protein 7 [Exaiptasia diaphana] Fibrinogen beta and gamma chains, C-terminal globular domain;Fibrinogen C-terminal domain profile.;	-0.68	NA	Low	1	5	1	129	14.7	0.511974
mRNA.chromosome_18.1630.1	-- PREDICTED: fibrinogen C domain-containing protein 1-like [Acropora digitifera] Fibrinogen beta and gamma chains, C-terminal globular domain;Fibrinogen C-terminal domain profile.;Fibrinogen C-terminal domain signature.;FReD;	0.04	NA	High	5	68	2	153	17.5	0.511974
mRNA.chromosome_15.589.1	-- phosphatidylinositol phosphatase PTPRQ isoform X1 [Nematostella vectensis];deleted in malignant brain tumors 1 protein-like [Branchiostoma floridae];phosphatidylinositol phosphatase PTPRQ isoform X2 [Nematostella vectensis] Scavenger receptor cysteine-	-1.29	NA	High	2	6	2	80	8.6	0.513996
mRNA.chromosome_12.827.1	K01228 GCS1; mannosyl-oligosaccharide glucosidase; uncharacterized protein YMR196W-like [Pecten maximus];uncharacterized protein YMR196W-like [Mizuhopecten yessoensis] Glycosyl hydrolase family 63 C-terminal domain;	0.76	0.812829	High	9	13	9	946	110.3	0.516015
mRNA.chromosome_8.975.1	K10429 MAP1; microtubule-associated protein 1; microtubule-associated protein futsch [Lingula anatina];microtubule-associated protein 1B-like isoform X2 [Mizuhopecten yessoensis] --	0.06	0.999735	High	29	99	29	1772	195.5	0.521051
mRNA.chromosome_11.2438.1	K08738 CYC; cytochrome c; cytochrome c [Parasteatoda tepidariorum] Class IA and IB cytochrome C signature;Cytochrome c;Cytochrome c family profile.;	-0.59	0.535705	High	2	15	2	109	11.9	0.530071
mRNA.chromosome_10.1199.1	K09624 PRSS12; neurotrypsin; PREDICTED: neurotrypsin-like, partial [Biomphalaria glabrata] Scavenger receptor cysteine-rich domain;SRCR domain profile.;	0.72	0.647023	Low	1	2	1	137	15.4	0.532068
mRNA.chromosome_1.2913.1	K13443 NPC2; Niemann-Pick C2 protein; NPC intracellular cholesterol transporter 2-like [Crassostrea gigas];epididymal secretory protein E1 [Lingula anatina];hypothetical protein BOX15_Mlig027630g1 [Macrostomum lignano] ML domain;	0.37	0.819785	High	4	9	4	151	16.4	0.533065
mRNA.chromosome_8.1686.12	K01868 TARS, thrS; threonyl-tRNA synthetase; threonine--tRNA ligase 1, cytoplasmic isoform X1 [Crassostrea gigas];threonine--tRNA ligase 1, cytoplasmic isoform X2 [Crassostrea gigas];threonine--tRNA ligase, cytoplasmic-like isoform X2 [Pomacea canaliculata] Aminoacyl-transfer RNA synthetases class-II family profile.;Anticodon binding domain;TGS domain;TGS_ThrRS;Threonine--tRNA ligase [thrS].;Thre…	-0.07	0.999735	High	2	3	2	732	84.3	0.533065
mRNA.chromosome_2.514.1	K16353 SDK; protein sidekick; hypothetical protein CAPTEDRAFT_52109, partial [Capitella teleta];protein sidekick-2 isoform X1 [Crassostrea gigas];protein sidekick-2 isoform X2 [Crassostrea gigas] Fibronectin type III domain;Fibronectin type-III domain profile.;FN3;	0.04	NA	High	2	9	2	112	12.3	0.535058
mRNA.chromosome_5.2263.1	-- RNA-directed DNA polymerase from mobile element jockey [Mizuhopecten yessoensis] --	-0.98	NA	Low	1	39	1	222	26.8	0.536053
mRNA.chromosome_14.335.1	-- neprilysin-1-like [Pecten maximus];MMEL1 [Mytilus coruscus] M13;Neprilysin metalloprotease (M13) family signature;Peptidase family M13;	-0.78	0.997653	High	7	9	7	658	76.1	0.551885
mRNA.chromosome_5.1623.1	-- uncharacterized protein LOC117686532 [Crassostrea gigas];uncharacterized protein LOC105318575 [Crassostrea gigas] --	0.41	0.999735	High	9	14	9	236	26.7	0.553852
mRNA.chromosome_5.3014.1	K15394 ACE1; hybrid polyketide synthase / nonribosomal peptide synthetase ACE1; uncharacterized protein LOC110462085 isoform X2 [Mizuhopecten yessoensis];uncharacterized protein LOC110462085 isoform X3 [Mizuhopecten yessoensis] Acyl transferase domain;Acyl transferase domain in polyketide synthase (PKS) enzymes.;Carrier protein (CP) domain profile.;Condensation domain;KR domain;Phosphopantetheine…	0.19	0.999735	Low	1	1	1	2119	241.8	0.556797
mRNA.chromosome_5.1440.1	ND; sialic acid-binding lectin [Ruditapes philippinarum];C1q domain-containing protein DC23, partial [Archivesica packardana];C1q domain-containing protein DC24, partial [Archivesica packardana] C1q domain;C1q domain profile.;Complement C1Q domain signature;	-1.99	0.227371	High	5	91	5	180	20.2	0.557778
mRNA.chromosome_12.2873.2	K01025 E2.8.2.-; sulfotransferase family cytosolic 1B member 1-like [Crassostrea virginica];sulfotransferase 1 family member D1-like [Crassostrea virginica] Sulfotransferase domain;	-0.84	0.964286	High	3	4	2	297	35	0.558757
mRNA.chromosome_17.1869.1	-- pleckstrin homology domain-containing family F member 2-like isoform X3 [Crassostrea virginica] FYVE_PKHF;FYVE zinc finger;PH domain;PH domain profile.;PH_Phafin2-like;Zinc finger FYVE/FYVE-related type profile.;	-0.25	0.999735	Medium	1	3	1	251	28.2	0.558757
mRNA.chromosome_2.1431.4	K05502 BMP1, TLD; bone morphogenetic protein 1; tolloid-like protein 1 isoform X1 [Crassostrea virginica] Aspartic acid and asparagine hydroxylation site.;Astacin family signature;Astacin-like domain profile.;Astacin (Peptidase family M12A);Calcium-binding EGF domain;Calcium-binding EGF-like domain signature.;Coagulation Factor Xa inhibitory site;CUB;CUB domain;CUB domain profile.;EGF_CA;EGF-like…	-0.7	0.923508	High	3	3	3	1195	137.2	0.561693
mRNA.chromosome_1.787.1	K14589 CMTR1, FTSJD2, MTR1; cap1 methyltransferase; CMTR1 [Mytilus coruscus];cap-specific mRNA (nucleoside-2'-O-)-methyltransferase 1 [Crassostrea gigas];cap-specific mRNA (nucleoside-2'-O-)-methyltransferase 1-like [Pecten maximus] RrmJ-type ribose 2'-O-methyltransferase (EC 2.1.1.57) domain profile.;WW;	0.3	0.973544	Low	1	2	1	608	70.5	0.561693
mRNA.chromosome_2.2889.1	K09565 PPIF; peptidyl-prolyl isomerase F (cyclophilin D); peptidyl prolyl cis-trans isomerase A, partial [Conus lividus];Peptidyl-prolyl cis-trans isomerase [Porphyridium purpureum];PPIF [Bugula neritina] cyclophilin_ABH_like;Cyclophilin peptidyl-prolyl cis-trans isomerase signature;Cyclophilin type peptidyl-prolyl cis-trans isomerase/CLD;Cyclophilin-type peptidyl-prolyl cis-trans isomerase domai…	0.01	0.999735	High	8	320	5	164	17.4	0.56267
mRNA.chromosome_1.1138.1	K06065 NCOR2, SMRT; nuclear receptor co-repressor 2; uncharacterized protein LOC105343682 [Crassostrea gigas];PREDICTED: RNA-directed DNA polymerase homolog, partial [Biomphalaria glabrata] Reverse transcriptase (RNA-dependent DNA polymerase);Reverse transcriptase (RT) catalytic domain profile.;RT_LTR;	NA	NA	Low	1	1	1	221	25.5	0.565597
mRNA.chromosome_5.1652.3	K05741 DIAPH2; diaphanous 2; protein diaphanous homolog 2 isoform X2 [Crassostrea gigas];protein diaphanous homolog 2 isoform X4 [Crassostrea gigas];protein diaphanous homolog 2 isoform X1 [Crassostrea gigas] Diaphanous FH3 Domain;Rho GTPase-binding/formin homology 3 (GBD/FH3) domain profile.;	-1.52	0.812671	Low	1	5	1	307	35.4	0.570463
mRNA.chromosome_17.481.1	-- -- --	-1.43	0.98292	Low	1	2	1	178	20	0.575312
mRNA.chromosome_2.3374.1	K05094 CD333, FGFR3; fibroblast growth factor receptor 3;K05094 FGFR3, CD333; fibroblast growth factor receptor 3; Tyrosine-protein kinase receptor Tie-1,Mast/stem cell growth factor receptor-related protein Kit,Platelet-derived growth factor receptor alpha,Vascular endothelial growth factor receptor 2,Mast/stem cell growth factor receptor kita,Vascular endothelial growth factor receptor 1,Vascul…	-0.3	0.999735	High	1	2	1	224	25	0.57918
mRNA.chromosome_18.1299.1	-- hypothetical protein CAPTEDRAFT_212883, partial [Capitella teleta];hypothetical protein CAPTEDRAFT_217367, partial [Capitella teleta] --	-0.52	0.999735	Medium	2	13	2	917	106.5	0.58111
mRNA.chromosome_3.506.1	K07903 RAB10; Ras-related protein Rab-10; RAB10 [Mytilus coruscus];ras-related protein Rab-10 [Crassostrea gigas];ras-related protein Rab-10 [Lingula anatina] Ras family;small GTPase Rab1 family profile.;small_GTP: small GTP-binding protein domain;Transforming protein P21 ras signature;	-0.06	0.999735	High	3	6	2	132	15	0.583038
mRNA.chromosome_3.2273.2	K00207 DPYD; dihydropyrimidine dehydrogenase (NADP+); dihydropyrimidine dehydrogenase [NADP(+)]-like [Crassostrea virginica];dihydropyrimidine dehydrogenase [NADP(+)]-like isoform X1 [Pecten maximus];dihydropyrimidine dehydrogenase [NADP(+)]-like isoform X1 [Mizuhopecten yessoensis] 4Fe-4S dicluster domain;4Fe-4S ferredoxin-type iron-sulfur binding domain profile.;4Fe-4S ferredoxin-type iron-sulf…	-0.26	0.999735	High	2	2	2	1033	112.4	0.587845
mRNA.chromosome_16.1181.1	-- tripartite motif-containing protein 2-like [Crassostrea virginica];uncharacterized protein LOC111106895 [Crassostrea virginica] --	-0.08	0.999735	Low	1	17	1	242	28	0.590722
mRNA.chromosome_1.2732.5	K20721 RTN1; reticulon-1; reticulon-1-A-like isoform X9 [Crassostrea virginica];reticulon-1-A-like isoform X1 [Crassostrea virginica] Reticulon;Reticulon domain profile.;	0.71	0.64949	Low	1	9	1	1191	133.1	0.591679
mRNA.chromosome_5.680.1	K09542 CRYAB; crystallin, alpha B; small heat shock protein [Tegillarca granosa];protein lethal(2)essential for life-like [Nomia melanderi] Alpha crystallin signature;Hsp20/alpha crystallin family;metazoan_ACD;Small heat shock protein (sHSP) domain profile.;	-0.26	0.999735	High	1	3	1	98	10.9	0.593593
mRNA.chromosome_18.1243.1	-- PREDICTED: uncharacterized protein LOC102696357 [Lepisosteus oculatus];uncharacterized protein LOC111651062 [Seriola lalandi dorsalis] --	-1.72	0.918844	High	2	2	2	145	17.1	0.595504
mRNA.chromosome_10.1825.2	K17725 ETHE1; sulfur dioxygenase; persulfide dioxygenase [Sinonovacula constricta];persulfide dioxygenase ETHE1, mitochondrial [Aplysia californica];persulfide dioxygenase ETHE1, mitochondrial-like isoform X1 [Crassostrea virginica] Metallo-beta-lactamase superfamily;POD-like_MBL-fold;	0.32	0.948017	High	8	38	8	306	35.1	0.595504
mRNA.chromosome_7.302.1	K03257 EIF4A; translation initiation factor 4A; unnamed protein product [Albugo candida] Helicase conserved C-terminal domain;SF2_C_DEAD;Superfamilies 1 and 2 helicase C-terminal domain profile.;	-1	0.439553	High	3	4	1	167	19.4	0.601221
mRNA.chromosome_2.1591.1	K12047 MGAM; maltase-glucoamylase; -- GH31_N;Glycosyl hydrolases family 31;	0.18	0.999735	High	1	2	1	114	13	0.601221
mRNA.chromosome_12.2841.1	K01623 ALDO; fructose-bisphosphate aldolase, class I; ALDO [Mytilus coruscus];fructose-biphosphate aldolase, partial [Haliotis rufescens] Fructose-bisphosphate aldolase class-I;	0.4	NA	Low	1	1	1	131	14.1	0.602172
mRNA.chromosome_8.1887.1	K12886 HNRNPK; heterogeneous nuclear ribonucleoprotein K; hypothetical protein OCBIM_22006586mg [Octopus bimaculoides] KH domain;PCBP_like_KH;Type-1 KH domain profile.;	-0.17	0.999735	High	4	8	4	201	22	0.605968
mRNA.chromosome_17.1760.1	-- PREDICTED: uncharacterized protein LOC106807044 isoform X4 [Priapulus caudatus];PREDICTED: uncharacterized protein LOC106807044 isoform X4 [Priapulus caudatus];PREDICTED: uncharacterized protein LOC106807044 isoform X4 [Priapulus caudatus] PDZ domain;P	-0.25	0.999735	High	16	55	16	621	69.3	0.606916
mRNA.chromosome_4.1066.1	-- uncharacterized protein LOC112567338 isoform X2 [Pomacea canaliculata];uncharacterized protein LOC106171065 isoform X1 [Lingula anatina] --	-0.23	0.999735	High	8	105	8	231	26.8	0.607863
mRNA.chromosome_14.1426.2	-- fumarate hydratase class I, aerobic-like isoform X2 [Pecten maximus];fumarate hydratase class I, aerobic-like isoform X1 [Pecten maximus] Fumarase C-terminus;Fumarate hydratase (Fumerase);Fumarate lyases signature.;ttdA_fumA_fumB: hydrolyase, tartrate	-0.07	0.999735	High	5	6	5	572	63.4	0.612588
mRNA.chromosome_2.3398.3	-- target of Myb protein 1 isoform X4 [Crassostrea gigas];TOM1-like protein 2 isoform X4 [Crassostrea virginica];TOM1-like protein 2 isoform X4 [Crassostrea virginica] GAT domain;GAT domain profile.;GAT_TOM1_like;VHS domain;VHS domain profile.;VHS_Tom1_li	0.4	0.825077	High	2	4	2	482	53.5	0.613532
mRNA.chromosome_11.1284.1	K03989 C4; complement component 4; uncharacterized protein LOC111103540 [Crassostrea virginica];uncharacterized protein LOC111103541 [Crassostrea virginica];uncharacterized protein LOC111103544 [Crassostrea virginica] --	-3.63	0.215414	High	7	235	1	158	17.3	0.618239
mRNA.chromosome_13.2334.1	K19015 ITIH2, SHAP; inter-alpha-trypsin inhibitor heavy chain H2; inter-alpha-trypsin inhibitor heavy chain H3-like isoform X2 [Crassostrea virginica];inter-alpha-trypsin inhibitor heavy chain H3-like isoform X1 [Crassostrea virginica];inter-alpha-trypsin inhibitor heavy chain H3-like isoform X1 [Crassostrea virginica] Vault protein inter-alpha-trypsin domain;VIT domain profile.;	0.06	0.999735	High	7	43	7	234	26.1	0.620117
mRNA.chromosome_17.830.1	-- cinnamyl alcohol dehydrogenase 8-like isoform X4 [Mizuhopecten yessoensis];cinnamyl alcohol dehydrogenase 8-like isoform X2 [Mizuhopecten yessoensis] Zinc-binding dehydrogenase;	0.57	0.809754	High	2	2	2	369	40.5	0.62293
mRNA.chromosome_7.398.1	K10104 FCN; ficolin;K10104 FCN; ficolin; fibrinogen C domain-containing protein 1-like [Pomacea canaliculata];fibrinogen-like protein A [Actinia tenebrosa] Fibrinogen beta and gamma chains, C-terminal globular domain;Fibrinogen C-terminal domain profile.;Fibrinogen C-terminal domain signature.;FReD;	NA	NA	High	4	18	4	152	17.4	0.627607
mRNA.chromosome_13.1196.1	-- PREDICTED: putative universal stress protein SAS1637 [Octopus bimaculoides];putative universal stress protein SAUSA300_1656 [Octopus vulgaris] Universal stress protein family;Universal stress protein signature;USP_Like;	1.02	0.999735	High	2	2	2	82	9	0.630405
mRNA.chromosome_13.1187.1	-- universal stress protein [Leptolyngbyaceae cyanobacterium RM1_406_9];universal stress protein [Leptolyngbyaceae cyanobacterium SL_7_1] Universal stress protein family;Universal stress protein signature;USP_Like;	0.37	0.977423	Medium	1	2	1	70	7.4	0.632268
mRNA.contig_1588.2.1	-- phosphatidylinositol 3-kinase regulatory subunit gamma-like [Acanthochromis polyacanthus] --	-0.81	0.981751	Low	1	21	1	109	12.4	0.633199
mRNA.chromosome_6.823.1	K01596 E4.1.1.32, pckA, PCK; phosphoenolpyruvate carboxykinase (GTP); LOW QUALITY PROTEIN: phosphoenolpyruvate carboxykinase [GTP]-like [Crassostrea virginica];hypothetical protein CAEBREN_21677 [Caenorhabditis brenneri];unnamed protein product [Anisakis simplex] Phosphoenolpyruvate carboxykinase C-terminal P-loop domain;	-0.34	0.786665	High	5	204	5	73	8.7	0.634129
mRNA.chromosome_16.1847.6	-- -- Calcium-activated BK potassium channel alpha subunit;Ion channel;	-2.49	0.0996635	Low	1	1	1	1175	134.3	0.635987
mRNA.chromosome_4.3234.1	K17072 IFI47; interferon gamma inducible protein 47; T-cell-specific guanine nucleotide triphosphate-binding protein 1-like [Vombatus ursinus];interferon-inducible GTPase 5-like [Ornithorhynchus anatinus];T-cell-specific guanine nucleotide triphosphate-binding protein 1-like [Vombatus ursinus] Interferon-inducible GTPase (IIGP);IRG-type guanine nucleotide-binding (G) domain profile.;	-1.59	0.757268	High	9	27	9	264	30.6	0.643394
mRNA.contig_968.3.1	-- uncharacterized protein LOC111132344 [Crassostrea virginica];PREDICTED: zinc metalloproteinase nas-13-like [Biomphalaria glabrata];PREDICTED: blastula protease 10-like, partial [Octopus bimaculoides] Astacin-like domain profile.;Astacin (Peptidase fami	0.18	0.999735	Medium	2	2	2	185	21.3	0.652601
mRNA.chromosome_5.606.1	K03989 C4; complement component 4; hic24 [Hyriopsis cumingii];PREDICTED: collagen alpha-1(II) chain-like isoform X1 [Branchiostoma belcheri];PREDICTED: collagen alpha-2(I) chain-like isoform X2 [Branchiostoma belcheri] --	-0.44	0.999735	High	2	51	2	97	10.8	0.653519
[truncated: 325 more rows]
