# Supplementary material for: Transcriptomic, Proteomic, and Functional Assays Underline the Dual Role of Extrapallial Hemocytes in Immunity and Biomineralization in the Hard Clam Mercenaria mercenaria
Source: Front Immunol. 2022 Feb 22;13:838530. doi: 10.3389/fimmu.2022.838530 (PMC8902148; doi:10.3389/fimmu.2022.838530)
Supplement: Supplementary file 4 [file Table_3.xlsx]

## Sheet: EPF
ID	Predicted Protein	log2FoldChange	padj	Functional Groups	GO Terms	KEGG
mRNA.chromosome_19.1360.1	-- -- --	10.4868	1.53e-19	Unknown
mRNA.chromosome_7.810.1	-- RecName: Full=Insoluble matrix shell protein 1; Short=IMSP1 [Ruditapes philippinarum];uncharacterized protein LOC105327499 [Crassostrea gigas];uncharacterized protein LOC111130703 [Crassostrea virginica] --	10.13557854	1.89e-18	Biomineralization
mRNA.chromosome_18.1170.1	-- RecName: Full=Insoluble matrix shell protein 2; Short=IMSP2; Flags: Precursor [Ruditapes philippinarum] -	9.942213826	2.76e-13	Biomineralization
mRNA.chromosome_11.1853.1	-- RecName: Full=Insoluble matrix shell protein 3; Short=IMSP3; Flags: Precursor [Ruditapes philippinarum] --	9.707065199	1e-17	Biomineralization
mRNA.chromosome_10.190.1	-- TPA: hypothetical protein BN1204_066560 [Neospora caninum Liverpool];microprocessor complex subunit DGCR8-like [Dendronephthya gigantea]	9.519778406	9.73e-18	RNA processing
mRNA.chromosome_7.730.1	-- hypothetical protein [Deltaproteobacteria bacterium];hypothetical protein EP343_11440 [Deltaproteobacteria bacterium];hypothetical protein EP343_11440 [Deltaproteobacteria bacterium] --	9.453029147	6.22e-13	Unknown
mRNA.chromosome_9.114.1	-- hypothetical protein, partial [Mercenaria mercenaria];kazal type serine protease inhibitor [Cyclina sinensis] Kazal domain profile.;	8.961306465	1.52e-11	Biomineralization/ Immunity	GO:0005515 MF- protein binding
mRNA.chromosome_11.424.1	-- -- --	8.88646	8.53e-18	Unknown
mRNA.chromosome_7.1795.1	-- RecName: Full=Insoluble matrix shell protein 5; Short=IMSP5; Flags: Precursor [Ruditapes philippinarum] EFh;EF hand;EF-hand calcium-binding domain.;EF-hand calcium-binding domain profile.;	8.625570401	1.58e-09	Biomineralization	GO:0005509 MF Calcium ion binding
mRNA.chromosome_10.128.1	-- -- --	8.55655	5.86e-14	Unknown
mRNA.chromosome_7.1794.1	-- RecName: Full=Insoluble matrix shell protein 5; Short=IMSP5; Flags: Precursor [Ruditapes philippinarum] EF hand;EF-hand calcium-binding domain profile.;	8.545158048	6.85e-08	Biomineralization	GO:0005509 MF- Calcium ion binding
mRNA.chromosome_12.2648.1	K01672 CA; carbonic anhydrase; carbonic anhydrase, partial [Archivesica packardana];carbonic anhydrase 14-like isoform X2 [Crassostrea gigas];carbonic anhydrase 2-like isoform X3 [Mizuhopecten yessoensis] alpha_CA;Alpha-carbonic anhydrases profile.;Alpha-carbonic anhydrases signature.;Eukaryotic-type carbonic anhydrase;	8.41607	1.46e-11	Biomineralization	GO:0004089 MF- carbonate dehydratase activity; GO:0008270- MF zinc ion binding	K01672 Metabolic pathways
mRNA.chromosome_7.2269.1	-- -- --	8.29097	3.96e-12	Unknown
mRNA.chromosome_17.1793.1	-- sulfate anion transporter 1-like [Crassostrea virginica] STAS domain;STAS domain profile.;STAS_SulP_like_sulfate_transporter;Sulfate permease family;sulP: sulfate permease;	8.282582845	2.08e-14	Ion transport	GO:0008271 MF secondary active sulfate transmembrane transporter activity; GO:0008272 BP sulfate transport; GO:0015116 MF sulfate transmembrane transporter activity; GO:0016020 CC membrane; GO:0016021 CC integral component of membrane; GO:0055085 BP transmembrane transport
mRNA.chromosome_18.555.1	-- sodium/hydrogen exchanger 9B2-like [Crassostrea virginica] Sodium/hydrogen exchanger family;	8.264588895	4.55e-08	Ion transport	GO:0006812 BP cation transport; GO:0015299 MF solute: proton antiporter activity; GO:0016021 CC integral component of the membrane; GO:0055085 BP transmembrane transport
mRNA.chromosome_12.2465.2	K01077 E3.1.3.1, phoA, phoB; alkaline phosphatase; alkaline phosphatase-like [Pomacea canaliculata];alkaline phosphatase, tissue-nonspecific isozyme [Crassostrea gigas] Alkaline phosphatase;Alkaline phosphatase signature;ALP;	8.18445	2.56e-05	Biomineralization		K01077 Metabolism
mRNA.chromosome_7.1691.1	K06240 LAMA3_5; laminin, alpha 3/5; hypothetical protein cypCar_00033678 [Cyprinus carpio];laminin subunit alpha-3 isoform X2 [Phascolarctos cinereus];uncharacterized protein LOC111117113 isoform X2 [Crassostrea virginica] --	8.17323	1.4e-05	Biomineralization		K06240 Signal transduction
mRNA.chromosome_3.1493.1	ND; C1q [Sinonovacula constricta];hypothetical protein EGW08_002903 [Elysia chlorotica];unnamed protein product [Mytilus coruscus] C1q domain;C1q domain profile.;Complement C1Q domain signature;	8.17259	3.36e-08	Biomineralization/ Immunity	GO:0005515 MF- protein binding
mRNA.chromosome_19.1367.1	-- -- --	8.14242	2.37e-08	Unknown
mRNA.chromosome_13.2133.1	-- uncharacterized protein LOC105318584 [Crassostrea gigas] Chitin binding Peritrophin-A domain;Chitin-binding type-2 domain profile.	8.123561172	6.01e-09	Biomineralization	GO:0005576 CC extracellular region; GO:0006030 BP chitin metabolic process; GO:0008061 MF chitin binding
mRNA.chromosome_10.973.2	K14716 SLC39A10, ZIP10; solute carrier family 39 (zinc transporter), member 10;K14718 SLC39A12, ZIP12; solute carrier family 39 (zinc transporter), member 12; Zinc transporter ZIP6,Zinc transporter foi,Zinc transporter ZIP4,Zinc transporter ZIP10 [Mytilus coruscus];zinc transporter ZIP12-like [Pomacea canaliculata];hypothetical protein EGW08_017757 [Elysia chlorotica] ZIP Zinc transporter;	8.08647	3.24e-10	Ion transport	GO:0016020 CC membrane; GO:0030001 BP metal ion transport; GO:0046873 MF metal ion transmembrane transporter activity; GO:0055085 BP transmembrane transport	K14716 Transporters
mRNA.chromosome_13.1707.1	-- unnamed protein product [Mytilus coruscus];uncharacterized protein LOC111106013 [Crassostrea virginica] Concanavalin A-like lectin/glucanases superfamily;	8.061015146	6.9e-09
mRNA.chromosome_5.2392.1	K06530 CD109; CD109 antigen (Gov platelet alloantigens); CD109 antigen-like isoform X6 [Crassostrea virginica];CD109 antigen-like isoform X4 [Crassostrea virginica] A2M_2;Alpha-2-macroglobulin family thiolester region signature.;A-macroglobulin receptor binding domain;A-macroglobulin TED domain;	8.0327	3.34e-12	Immunity	GO:0005576 CC extracellular region; GO:0005615 CC extracellular space	K06530 Peptidase inhibitors
mRNA.chromosome_5.849.1	-- hypothetical protein FI667_g11539, partial [Globisporangium splendens];hypothetical protein FI667_g11539, partial [Globisporangium splendens];hypothetical protein Csa_007766 [Cucumis sativus] Proline rich extensin signature;	7.927766761	2.88e-09
mRNA.chromosome_19.1417.1	-- uncharacterized protein LOC111111221 [Crassostrea virginica];uncharacterized protein LOC111111167 [Crassostrea virginica] --	7.810533298	1.03e-10	Unknown
mRNA.chromosome_4.341.1	K04565 SOD1; superoxide dismutase, Cu-Zn family; uncharacterized protein LOC106151196 [Lingula anatina];superoxide dismutase (Cu-Zn) [Paramecium bursaria Chlorella virus NE-JV-1] Copper/Zinc superoxide dismutase signature 1.;Copper/Zinc superoxide dismutase signature 2.;Copper/zinc superoxide dismutase (SODC);Cu-Zn_Superoxide_Dismutase;Cu-Zn-superoxide dismutase family signature;	7.79684	9.36e-13	Signalling	GO:0004784 MF superoxide dismutase activity; GO:0006801 BP superoxide metabolic process; GO:0046872 MF metal ion binding; GO:0055114 BP obsolete oxidation-reduction process	K04565 Peroxisome
mRNA.chromosome_18.1175.1	-- RecName: Full=Insoluble matrix shell protein 2; Short=IMSP2; Flags: Precursor [Ruditapes philippinarum] --	7.674458079	7.62e-11	Biomineralization
mRNA.chromosome_5.2385.1	K06530 CD109; CD109 antigen (Gov platelet alloantigens); CD109 antigen-like isoform X4 [Crassostrea virginica];CD109 antigen-like isoform X5 [Crassostrea virginica] Alpha-2-macroglobulin family thiolester region signature.;A-macroglobulin TED domain;	7.65817	7.3e-08	Immunity	GO:0005615 CC extracellular space	K06530 Peptidases and inhibitors
mRNA.chromosome_18.1174.1	-- RecName: Full=Insoluble matrix shell protein 2; Short=IMSP2; Flags: Precursor [Ruditapes philippinarum] --	7.638061858	2.76e-13	Biomineralization
mRNA.chromosome_7.1610.2	K06238 COL6A; collagen, type VI, alpha;K06238 COL6A; collagen, type VI, alpha; LOW QUALITY PROTEIN: hypothetical protein AM593_01834, partial [Mytilus galloprovincialis] --	7.5546	1.16e-08	Biomineralization		K06238 Signal transduction
mRNA.chromosome_17.479.1	-- -- --	7.47265	1.32e-07	Unknown
mRNA.chromosome_14.1495.1	-- -- --	7.44208	4.02e-10	Unknown
mRNA.chromosome_18.1509.1	-- putative electroneutral sodium bicarbonate exchanger 1 [Phreagena okutanii] ae: anion exchange protein;Band 3 cytoplasmic domain;HCO3- transporter family;HCO3- transporter superfamily signature;Na+/HCO3- co-transporter signature;	7.424703331	2.93e-12	Ion transport	GO:0005452 MF inorganic anion exchanger activity; GO:0006820 BP anion transport; GO:0008509 MF anion transmembrane transporter activity; GO:0016020 CC membrane; GO:0016021 CC integral component of membrane
mRNA.chromosome_7.1305.1	-- -- --	7.41959	1.35e-05	Unknown
mRNA.chromosome_1.2752.1	K18273 TECTA; alpha-tectorin; Zonadhesin [Mizuhopecten yessoensis];hypothetical protein BWZ07_01818 [Alphaproteobacteria bacterium ADurb.BinA280] Protein of unknown function (DUF3011);	7.41104	2.3e-07	Biomineralization		K18273 signaling and cellular processes
mRNA.chromosome_18.48.1	-- PREDICTED: uncharacterized protein LOC106075092 [Biomphalaria glabrata];uncharacterized protein LOC105318575 [Crassostrea gigas--	7.380266135	0.000170462	Unknown
mRNA.chromosome_13.323.1	K13915 LYZ; lysozyme C; lysozyme [Cyclina sinensis];C-type lysozyme 3 [Mytilus galloprovincialis];lysozyme-like [Actinia tenebrosa] Alpha-lactalbumin / lysozyme C family profile.;Alpha-lactalbumin / lysozyme C signature.;C-type lysozyme/alpha-lactalbumin family;Lysozyme/alpha-lactalbumin superfamily signature;LYZ_C_invert;	7.33611	0.00166868	Immunity		K13915 signaling and cellular processes
mRNA.chromosome_14.951.1	-- -- --	7.32285	2.46e-11	Unknown
mRNA.chromosome_10.1471.1	K09319 EN; homeobox protein engrailed; engrailed [Patella vulgata];hypothetical protein FO519_002357 [Halicephalobus sp. NKZ332] Engrailed homeodomain signature;'Homeobox' domain profile.;'Homeobox' domain signature.;Homeobox signature;homeodomain;Homeodomain;	7.25783	1.06e-06		GO:0003677 MF DNA binding; GO:0005634 CC nucleus; GO:0006355 MF O-acetyltransferase activity; GO:0007275 BP multicellular organism development; GO:0043565 MF sequence-specific DNA binding	K09319 Signal transduction
mRNA.chromosome_9.116.1	-- -- Kazal domain profile.;MFS_SLCO_OATP;	7.098276029	2.56e-07	Biomineralization/ Immunity	GO:0005515 MF- protein binding
mRNA.chromosome_2.2779.1	K01183 E3.2.1.14; chitinase; E3.2.1.14 [Mytilus coruscus];acidic mammalian chitinase [Aplysia californica];chitotriosidase-1 [Lingula anatina] GH18_chitolectin_chitotriosidase;Glycosyl hydrolases family 18;	7.01077	2.27e-05	Biomineralization	GO:0005975 BP carbohydrate metabolic process; GO:0008061 chitin binding	K01183 Metabolic pathways
mRNA.chromosome_11.656.1	K01183 E3.2.1.14; chitinase;K18080 TNS; tensin; mucin-3A-like [Pecten maximus];uncharacterized protein LOC110464755 [Mizuhopecten yessoensis];uncharacterized protein LOC111113779 [Crassostrea virginica] --	6.97944	5.53e-06	Biomineralization		K01183 Metabolic pathways
mRNA.chromosome_14.1017.2	-- uncharacterized protein LOC110064137 [Orbicella faveolata];uncharacterized protein LOC105330666 isoform X2 [Crassostrea gigas] --	6.974400491	4.93e-07	Unknown
mRNA.chromosome_1.3031.1	K01672 CA; carbonic anhydrase; carbonic anhydrase [Ruditapes philippinarum];carbonic anhydrase [Archivesica packardana] alpha_CA;Alpha-carbonic anhydrases profile.;Eukaryotic-type carbonic anhydrase;	6.92791	0.000148714	Biomineralization		K01672 Metabolic pathways
mRNA.chromosome_8.2018.1	K01183 E3.2.1.14; chitinase; uncharacterized protein LOC111128830 [Crassostrea virginica];uncharacterized protein LOC105334193 [Crassostrea gigas];unnamed protein product [Mytilus coruscus] --	6.90599	7.97e-08	Biomineralization		K01183 Metabolic pathways
mRNA.chromosome_1.3033.1	-- -- Alpha-carbonic anhydrases profile.;Eukaryotic-type carbonic anhydrase;	6.838185543	0.00305578	Biomineralization
mRNA.chromosome_7.1684.1	K06240 LAMA3_5; laminin, alpha 3/5; laminin subunit alpha-3 isoform X2 [Phascolarctos cinereus];hypothetical protein cypCar_00033678 [Cyprinus carpio];PREDICTED: laminin subunit alpha-3 isoform X2 [Monodelphis domestica] --	6.75438	0.0103688	Biomineralization		K06240 Signal transduction
mRNA.chromosome_1.3035.1	K01672 CA; carbonic anhydrase; carbonic anhydrase [Ruditapes philippinarum];carbonic anhydrase [Archivesica packardana] alpha_CA;Alpha-carbonic anhydrases profile.;Eukaryotic-type carbonic anhydrase;	6.74176	0.00268494	Biomineralization		K01672 Metabolic pathways
mRNA.chromosome_4.844.1	ND; serine protease inhibitor dipetalogastin-like [Pecten maximus];Kazal-type serine protease inhibitor domain protein [Parcubacteria group bacterium ADurb.Bin316] Kazal domain profile.;KAZAL_FS;Kazal serine protease inhibitors family signature.;Kazal-type serine protease inhibitor domain;	6.70565	0.00611718	Biomineralization/ Immunity	GO:0005515 MF- protein binding
mRNA.chromosome_14.795.1	-- -- --	6.61123	0.00758476	Unknown
mRNA.chromosome_5.362.1	K06530 CD109; CD109 antigen (Gov platelet alloantigens); CD109 antigen isoform X1 [Crassostrea gigas];CD109 antigen isoform X5 [Crassostrea gigas];CD109 antigen isoform X2 [Crassostrea gigas] Alpha-2-macroglobulin bait region domain;Alpha-2-macroglobulin family;Alpha-2-macroglobulin family thiolester region signature.;A-macroglobulin receptor binding domain;A-macroglobulin TED domain;Macroglobuli…	6.54069	2.41e-09	Immunity	GO:0004866 MF endopeptidase inhibitor activity; GO:0005576 CC extracellular region; GO:0005615 CC extracellular space	K06530 Peptidases and inhibitors
mRNA.chromosome_13.1775.1	K01011 TST, MPST, sseA; thiosulfate/3-mercaptopyruvate sulfurtransferase; LOW QUALITY PROTEIN: thiosulfate sulfurtransferase [Crassostrea gigas];thiosulfate sulfurtransferase-like [Crassostrea virginica];thiosulfate sulfurtransferase-like [Crassostrea virginica] Rhodanese domain profile.;Rhodanese-like domain;TST_Repeat_1;	6.52472	6.7e-10	Ion transport		K01011 Metabolic pathways
mRNA.chromosome_17.508.1	-- A disintegrin and metalloproteinase with thrombospondin motifs 16 [Mizuhopecten yessoensis];A disintegrin and metalloproteinase with thrombospondin motifs 16 [Mizuhopecten yessoensis];uncharacterized protein LOC110440275 [Mizuhopecten yessoensis] ADAM cysteine-rich domain;ADAM type metalloprotease domain profile.;Reprolysin (M12B) family zinc metalloprotease;	6.511223408	2.19e-08	Biomineralization/ Immunity	GO:0004222 MF metalloendopeptidase activity; GO:0006508 BP proteolysis; GO:0008237 MF metallopeptidase activity
mRNA.chromosome_10.203.1	K03910 A2M; alpha-2-macroglobulin;ND; WAP four-disulfide core domain protein 2 [Anabarilius grahami];uncharacterized protein LOC110982623 isoform X8 [Acanthaster planci];uncharacterized protein LOC110982623 isoform X1 [Acanthaster planci] 4-disulphide core signature;WAP-type 'four-disulfide core' domain profile.;WAP-type (Whey Acidic Protein) 'four-disulfide core';	6.50066	1.16e-07	Immunity	GO:0005576 CC extracellular region; GO:0030414 MF peptidase inhibitor activity	K03910 Immune system
mRNA.chromosome_10.975.1	K14716 SLC39A10, ZIP10; solute carrier family 39 (zinc transporter), member 10;K14718 SLC39A12, ZIP12; solute carrier family 39 (zinc transporter), member 12; zinc transporter ZIP12-like isoform X2 [Pecten maximus] --	6.44421	0.000199719	Ion transport		K14716 signaling and cellular processes
mRNA.chromosome_13.131.1	-- -- --	6.41829	9.44e-05	Unknown
mRNA.chromosome_16.1295.1	-- -- --	6.38256	1.03e-10	Unknown	GO:0016310 BP phosphorylation; GO:0016772 transferase activity, transferring phosphorus-containing groups
mRNA.chromosome_12.394.1	K00505 TYR; tyrosinase; tyrosinase [Meretrix meretrix];tyrosinase [Meretrix meretrix] Common central domain of tyrosinase;Tyrosinase and hemocyanins CuB-binding region signature.;Tyrosinase copper-binding domain signature;Tyrosinase CuA-binding region signature.;	6.35018	0.0041786	Biomineralization	GO:0016491 MF oxidoreductase activity	K00505 Tyrosine metabolism
mRNA.chromosome_4.1567.1	-- -- --	6.29225	2.8e-09	Unknown
mRNA.chromosome_8.790.2	K00698 CHS1; chitin synthase; chitin synthase [Hyriopsis cumingii];chitin synthase [Pinctada fucata] 7tmC_GABA-B-like;Chitin synthase;Chitin_synth_C;Myosin head (motor domain);Myosin heavy chain signature;Myosin motor domain profile.;MYSc_Myo36;	6.28856	6.85e-08	Biomineralization	GO:0003774 MF cytoskeletal motor activity; GO:0005524 MF ATP binding; GO:0016459 CC myosin complex	K00698 Metabolic pathways
mRNA.chromosome_1.1825.2	-- -- --	6.26349	1.78e-05	Unknown
mRNA.chromosome_5.1988.3	K05034 SLC6A1; solute carrier family 6 (neurotransmitter transporter, GABA) member 1; taurine transporter, partial [Meretrix lusoria];PREDICTED: sodium- and chloride-dependent taurine transporter-like isoform X1 [Octopus bimaculoides] SLC6sbd-TauT-like;Sodium/chloride neurotransmitter symporter signature;Sodium:neurotransmitter symporter family;Sodium:neurotransmitter symporter family profile.;So…	6.17191	4.85e-08	Ion transport	GO:0005328 MF neurotransmitter:sodium symporter activity; GO:0016021 CC integral component of membrane	K05034 Transporters
mRNA.chromosome_4.2563.1	-- -- --	6.02506	2.56e-08	Unknown
mRNA.chromosome_9.2469.2	K19511 PXDN, VPO1; peroxidase; peroxidase-like protein [Mizuhopecten yessoensis];uncharacterized protein LOC111132595 [Crassostrea virginica];uncharacterized protein LOC111132595 [Crassostrea virginica] Animal haem peroxidase;Animal haem peroxidase signature;Animal heme peroxidase superfamily profile.;peroxinectin_like;	5.97333	6.16e-07	metal ion binding	GO:0004601 MF peroxidase activity; GO:0006979 BP response to oxidative stress; GO:0020037 MF heme binding; GO:0055114 BP obsolete oxidation-reduction process	K19511 Peroxidases
mRNA.chromosome_13.534.1	-- -- --	5.94083	0.000324644	Unknown
mRNA.chromosome_17.320.2	-- uncharacterized protein LOC105346315 [Crassostrea gigas] --	5.918004071	6.45e-06	Unknown
mRNA.chromosome_7.1737.1	K02599 NOTCH1; Notch 1;K02599 NOTCH; Notch; uncharacterized protein LOC110442906 [Mizuhopecten yessoensis];uncharacterized protein LOC110442906 [Mizuhopecten yessoensis];uncharacterized protein LOC110442906 [Mizuhopecten yessoensis] Aspartic acid and asparagine hydroxylation site.;Calcium-binding EGF domain;Calcium-binding EGF-like domain signature.;EGF_CA;EGF-like domain;EGF-like domain profile.…	5.90489	0.0191964	Biomineralization	GO:0005509 MF Calcium ion binding	K02599 Immune system
mRNA.chromosome_9.785.1	-- uncharacterized protein LOC117340039 [Pecten maximus];hypothetical protein KP79_PYT16927 [Mizuhopecten yessoensis];uncharacterized protein LOC110452042 [Mizuhopecten yessoensis] --	5.826841374	3.69e-05	Unknown
mRNA.chromosome_4.1573.1	-- uncharacterized protein LOC117326880 [Pecten maximus];uncharacterized protein LOC110452343 isoform X2 [Mizuhopecten yessoensis] --	5.802624174	3.25e-07	Unknown
mRNA.chromosome_15.1544.1	-- unnamed protein product [Mytilus coruscus];unnamed protein product [Mytilus coruscus];unnamed protein product [Mytilus coruscus] von Willebrand factor type A domain;VWFA domain profile.;vWFA_subfamily_ECM;	5.71855653	0.00682509	Biomineralization
mRNA.chromosome_18.1750.1	-- tissue inhibitor of metalloproteases isoform X1 [Zootermopsis nevadensis];Tissue inhibitor of metalloproteases [Cryptotermes secundus] Tissue inhibitor of metalloproteinase;	5.690566782	0.00394624	Biomineralization/ Immunity
mRNA.chromosome_1.3030.1	K01672 CA; carbonic anhydrase; carbonic anhydrase [Archivesica packardana];carbonic anhydrase, partial [Archivesica packardana];carbonic anhydrase, partial [Archivesica packardana] Alpha-carbonic anhydrases profile.;Eukaryotic-type carbonic anhydrase;	5.68542	0.00057851	Biomineralization		K01672 Metabolic pathways
mRNA.chromosome_14.738.1	-- ferric-chelate reductase 1-like [Crassostrea virginica];putative defense protein 3 [Crassostrea gigas];glycine-rich cell wall structural protein-like [Mizuhopecten yessoensis] Reeler;Reeler domain;Reelin domain profile.;	5.672098531	2.27e-05	Biomineralization
mRNA.chromosome_18.1498.1	-- zinc metalloproteinase-disintegrin-like batroxstatin-3 isoform X2 [Crassostrea virginica];zinc metalloproteinase-disintegrin-like berythractivase isoform X1 [Crassostrea virginica] ADAM cysteine-rich domain;ADAM type metalloprotease domain profile.;Metallo-peptidase family M12;	5.560200815	3.1e-05	Biomineralization/ Immunity	GO:0004222 MF metalloendopeptidase activity; GO:0006508 BP proteolysis; GO:0008237 MF metallopeptidase activity
mRNA.chromosome_14.799.1	-- -- --	5.51907	1.87e-05	Unknown
mRNA.chromosome_12.299.1	K06238 COL6A; collagen, type VI, alpha;K06238 COL6A; collagen, type VI, alpha; uncharacterized protein LOC111137686 [Crassostrea virginica] von Willebrand factor type A domain;VWFA domain profile.;	5.49275	0.0469321	Biomineralization	GO:0005576 CC extracellular region; GO:0006030 BP chitin metabolic process; GO:0008061 MF chitin binding	K06238 Signal transduction
mRNA.chromosome_11.2121.1	-- sarcoplasmic calcium-binding protein [Meretrix lusoria];sarcoplasmic calcium binding protein [Ruditapes philippinarum];sarcoplasmic calsium binding protein [Pseudocardium sybillae] EF hand;EF-hand calcium-binding domain.;EF-hand calcium-binding domain profile.;	5.481005166	1.26e-10	Biomineralization	GO:0005509 MF Calcium ion binding
mRNA.chromosome_14.1410.1	-- PREDICTED: perlucin-like isoform X1 [Hyalella azteca];Low affinity immunoglobulin epsilon Fc receptor [Stylophora pistillata] CLECT;C-type lectin domain profile.;	5.463362789	0.00174348	Biomineralization
mRNA.chromosome_16.1856.1	-- -- --	5.44776	0.00120637	Unknown
mRNA.chromosome_9.112.1	-- kazal type serine protease inhibitor [Cyclina sinensis];serine protease inhibitor 2 [Mesodesma donacium] Kazal domain profile.;Kazal serine protease inhibitors family signature.;	5.428637724	6.78e-06	Biomineralization/ Immunity	GO:0005515 MF protein binding
mRNA.chromosome_15.1545.1	-- unnamed protein product [Mytilus coruscus];unnamed protein product [Mytilus coruscus];unnamed protein product [Mytilus coruscus] von Willebrand factor type A domain;VWFA domain profile.;vWFA_subfamily_ECM;	5.398542733	0.0435419	Biomineralization
mRNA.chromosome_3.1045.1	-- mucin-13 isoform X1 [Oreochromis niloticus];mucin-13 isoform X2 [Oreochromis niloticus];mucin-13 isoform X1 [Oreochromis niloticus] --	5.286532774	0.00148579	Biomineralization
mRNA.chromosome_9.703.1	-- hypothetical protein KP79_PYT17609 [Mizuhopecten yessoensis];uncharacterized protein LOC110459138 [Mizuhopecten yessoensis] --	5.282442406	3.01e-06	Unknown
mRNA.chromosome_3.2265.1	K14073 PNLIP, PL; pancreatic triacylglycerol lipase; pancreatic lipase-related protein 2-like [Crassostrea gigas];Inactive pancreatic lipase-related protein 1,Pancreatic triacylglycerol lipase [Mytilus coruscus];inactive pancreatic lipase-related protein 1-like [Crassostrea virginicaLipase;Pancreat_lipase_like;Triacylglycerol lipase family signature;	5.16487	0.00010132	Digestion	GO:0006629 BP lipid metabolic process; GO:0052689 MF carboxylic ester hydrolase activity	K14073 Metabolic pathways
mRNA.chromosome_18.135.1	-- -- ae: anion exchange protein;Band 3 cytoplasmic domain;HCO3- transporter family;HCO3- transporter superfamily signature;Na+/HCO3- co-transporter signature;	5.152409688	1.14e-07	Ion transport	GO:0005452 MF inorganic anion exchanger activity; GO:0006820 BP anion transport; GO:0008509 MF anion transmembrane transporter activity; GO:0016020 CC membrane; GO:0016021 CC integral component of membrane
mRNA.chromosome_9.1438.1	-- -- --	5.14368	0.000309631	Unknown
mRNA.chromosome_4.3061.1	-- -- Ig-like domain profile.;Immunoglobulin domain;	5.135846526	2.21e-06	Immunity
mRNA.chromosome_19.1354.1	-- -- --	4.95855	0.000200903	Unknown
mRNA.chromosome_12.1220.2	K06238 COL6A; collagen, type VI, alpha;K06238 COL6A; collagen, type VI, alpha; COL6A [Mytilus coruscus];COL6A [Mytilus coruscus];sushi-like protein [Mytilus coruscus] Chitin-binding type-2 domain profile.;von Willebrand factor type A domain;Von Willebrand factor type A domain signature;VWFA domain profile.;vWFA_subfamily_ECM;	4.74027	0.00970121	Biomineralization	GO:0005576 CC extracellular region; GO:0006030 BP chitin metabolic process; GO:0008061 MF chitin binding	K06238 Signal transduction
mRNA.chromosome_7.817.1	-- -- --	4.65624	0.0212703	Unknown
mRNA.chromosome_14.1784.1	-- hypothetical protein AM593_06304, partial [Mytilus galloprovincialis];unknown protein 9, partial [Haliotis diversicolor];unknown protein 25, partial [Haliotis diversicolor] --	4.501646519	0.0208517	Unknown
mRNA.chromosome_19.1416.1	-- -- --	4.25022	0.000484987	Unknown
mRNA.chromosome_18.1521.1	-- cell death abnormality protein 1-like isoform X1 [Crassostrea virginica];cell death abnormality protein 1-like isoform X1 [Crassostrea virginica];cell death abnormality protein 1-like isoform X1 [Crassostrea virginica] EGF_Lam;EGF-like domain signature 1.;Laminin EGF domain;Laminin-type EGF-like (LE) domain profile.;Laminin-type EGF-like (LE) domain signature.;	4.217978868	0.0208517	Immunity
mRNA.chromosome_11.717.1	K02183 CALM; calmodulin; calmodulin-2-like [Crassostrea virginica];caltractin [Crassostrea virginica];calmodulin-2-like [Crassostrea virginica] EF-hand calcium-binding domain.;EF-hand calcium-binding domain profile.;EF-hand domain pair;	4.12717	0.0109198	Cytoskeleton	GO:0005509 MF Calcium ion binding	K02183 Calcium signaling pathway
mRNA.chromosome_10.1857.1	--	4.09607	0.00224528	Unknown
mRNA.chromosome_17.977.1	-- PREDICTED: trans-1,2-dihydrobenzene-1,2-diol dehydrogenase-like isoform X2 [Cyphomyrmex costatus] Oxidoreductase family, NAD-binding Rossmann fold;	4.04804569	0.000299073	Oxioreducatse activity	GO:0016491 MF oxidoreductase activity
mRNA.chromosome_19.1976.1	-- -- --	4.01942	0.0115937	Unknown
mRNA.chromosome_18.1515.1	-- multiple epidermal growth factor-like domains protein 6 isoform X2 [Crassostrea virginica];multiple epidermal growth factor-like domains protein 10 isoform X1 [Crassostrea virginica];multiple epidermal growth factor-like domains protein 6 isoform X3 [Crassostrea virginica] EGF_Lam;Laminin EGF domain;Laminin-type EGF-like (LE) domain profile.;	4.010262709	0.0265195	Biomineralization
mRNA.chromosome_4.2917.1	K00500 phhA, PAH; phenylalanine-4-hydroxylase;K00502 TPH1_2; tryptophan 5-monooxygenase; phhA [Mytilus coruscus];phhA [Mytilus coruscus];protein henna-like isoform X4 [Pomacea canaliculata] ACT_AAAH;ACT domain profile.;Biopterin-dependent aromatic amino acid hydroxylase;Biopterin-dependent aromatic amino acid hydroxylase family profile.;Biopterin-dependent aromatic amino acid hydroxylase signatur…	3.93435	0.046317	temp-dependent	GO:0004497 MF monooxygenase activity; GO:0004505 MF phenylalanine 4-monooxygenase activity; GO:0005506 MF iron ion binding; GO:0006559 BP L-phenylalanine catabolic process; GO:0009072 BP aromatic amino acid family metabolic process; GO:0016714 MF oxidoreductase activity, acting on paired donors, with incorporation or reduction of molecular oxygen, reduced pteridine as one donor, and incorporation…	K00500 Metabolic pathways
mRNA.chromosome_6.841.1	K01077 E3.1.3.1, phoA, phoB; alkaline phosphatase; alkaline phosphatase, tissue-nonspecific isozyme-like [Crassostrea virginica];uncharacterized protein LOC111137020 [Crassostrea virginica] Alkaline phosphatase;Alkaline phosphatase signature;ALP;	3.9265	0.0195652	Biomineralization	GO:0003824 MF catalytic activity; GO:0016791 MF phosphatase activity	K01077 Metabolic pathways
mRNA.chromosome_4.2693.1	-- -- --	3.91261	0.00794494	Unknown
mRNA.chromosome_9.928.1	-- -- --	3.85351	0.0109198	Unknown
mRNA.chromosome_5.2064.1	-- -- --	3.7918	0.030358	Unknown
mRNA.chromosome_10.1517.2	K09304 HOX_4; homeobox protein HoxA/B/C/D4; homeobox hox 4 [Nucula tumidula];homeobox protein Hox-A5-like [Crassostrea virginica] 'Homeobox' antennapedia-type protein signature.;'Homeobox' domain profile.;'Homeobox' domain signature.;Homeobox signature;homeodomain;Homeodomain;Homeotic antennapedia protein signature;	3.59044	0.0284093		GO:0003677 MF DNA binding; GO:0003700 MF DNA-binding transcription factor activity; GO:0005634 CC nucleus; GO:0006355 BP regulation of transcription, DNA-templated; GO:0043565 MF sequence-specific DNA binding	K09304 Transcription factors
mRNA.chromosome_11.1206.1	-- -- --	3.58357	9.66e-05	Unknown
mRNA.chromosome_2.2295.1	K01183 E3.2.1.14; chitinase; chitinase-3 [Hyriopsis cumingii];LOW QUALITY PROTEIN: acidic mammalian chitinase-like [Crassostrea virginica] Chitinases family 18 active site.;GH18_chitolectin_chitotriosidase;Glycosyl hydrolases family 18;	3.49498	0.000253247	Biomineralization	GO:0004553 MF hydrolase activity, hydrolyzing O-glycosyl compounds; GO:0005975 BP carbohydrate metabolic process; GO:0008061 MF chitin binding	K01183 Metabolic pathways
mRNA.chromosome_18.984.1	-- zinc finger protein OZF-like [Xiphophorus maculatus];zinc finger protein OZF-like [Xiphophorus maculatus];zinc finger protein OZF-like [Xiphophorus maculatus] C2H2-type zinc finger;Zinc finger, C2H2 type;Zinc finger C2H2 type domain profile.;Zinc finger C2H2 type domain signature.;Zinc-finger of C2H2 type;	3.214632201	0.00704888	Signalling	GO:0003676 MF nucleic acid binding
mRNA.chromosome_6.686.2	K01672 CA; carbonic anhydrase; carbonic anhydrase [Archivesica packardana];carbonic anhydrase [Phreagena okutanii];carbonic anhydrase [Archivesica packardana] Alpha-carbonic anhydrases profile.;Alpha-carbonic anhydrases signature.;Eukaryotic-type carbonic anhydrase;	3.05478	0.0223279	Biomineralization	GO:0004089 MF carbonate dehydratase activity; GO:0008270 MF zinc ion binding	K01672 Metabolic pathways
mRNA.chromosome_19.1898.1	-- -- --	3.00744	0.00459487	Unknown
mRNA.chromosome_8.1704.1	K00771 XYLT; protein xylosyltransferase; PREDICTED: uncharacterized protein LOC100370596 [Saccoglossus kowalevskii];uncharacterized protein LOC105345065 [Crassostrea gigas];unnamed protein product [Mytilus coruscus] WSC domain;WSC domain profile.;	2.81484	0.0367805	Biomineralization		K00771 Metabolic pathways
mRNA.chromosome_5.2431.1	K16498 PCDHD1; protocadherin delta 1;K16498 PCDHD1; protocadherin delta 1; protocadherin gamma-A4-like isoform X1 [Crassostrea virginica] Cadherin domain;Cadherin domain signature.;Cadherin-like;Cadherin_repeat;Cadherins domain profile.;Cadherin signature;	2.79923	0.0245372	Biomineralization	GO:0005509 MF calcium ion binding; GO:0005886 CC plasma membrane; GO:0007155 BP cell adhesion; GO:0007156 BP homophilic cell adhesion via plasma membrane adhesion molecules; GO:0016020 CC membrane	K16498 Cell adhesion molecules
mRNA.chromosome_1.2425.2	K14683 SLC34A, NPT, nptA; solute carrier family 34 (sodium-dependent phosphate cotransporter); sodium-dependent phosphate transport protein 2B-like [Pocillopora damicornis];sodium-dependent phosphate transport protein 2B-like [Branchiostoma floridae] 2a58: sodium-dependent inorganic phosphate (Pi) transporter;Na+/Pi-cotransporter;	2.64865	0.0435419	Ion transport	GO:0015321 MF sodium:phosphate symporter activity; GO:0016020 CC membrane; GO:0044341 BP sodium-dependent phosphate transport	K14683 Transporters
mRNA.chromosome_15.1205.2	-- 70 kDa neurofilament protein-like isoform X2 [Crassostrea virginica];neurofilament medium polypeptide-like [Pecten maximus] Intermediate filament (IF) rod domain profile.;Intermediate filament (IF) rod domain signature.;Intermediate filament protein;Lamin Tail Domain;Lamin-tail (LTD) domain profile.;	2.424125119	0.000701308

## Sheet: Hemolymph
ID	Predicted Protein	log2FoldChange	padj	Functional Groups	GO Terms	KEGG
mRNA.contig_3474.1.1	-- uncharacterized protein LOC111255161 [Varroa destructor];hypothetical protein CERSUDRAFT_162690 [Gelatoporia subvermispora B] --	2.075	0.0473751	Unknown
mRNA.chromosome_13.1435.1	-- -- --	2.12045	0.0367805	Unknown
mRNA.chromosome_12.1723.1	ND; C1q domain-containing protein DC6, partial [Archivesica packardana];C1q domain-containing protein DC5, partial [Archivesica packardana];C1q domain-containing protein DC17, partial [Archivesica packardana] C1q domain;C1q domain profile.;Complement C1Q domain signature;	2.18211	0.0183031	Biomineralization/ Immunity	GO:0005515 MF protein binding
mRNA.chromosome_2.2024.1	-- uncharacterized protein LOC105345921 [Crassostrea gigas];uncharacterized protein LOC111118181 [Crassostrea virginica];uncharacterized protein LOC111117981 [Crassostrea virginica] --	2.24088	0.0389687	Unknown
mRNA.chromosome_4.2461.1	-- unnamed protein product [Mytilus coruscus];hypothetical protein AM593_00240, partial [Mytilus galloprovincialis];unnamed protein product [Mytilus coruscus] --	2.27605	0.0316622	Unknown
mRNA.chromosome_6.1036.1	K09866 AQP4; aquaporin-4; aquaporin AQPAe.a-like [Pecten maximus];AQP4 [Mytilus coruscus] Major intrinsic protein;Major intrinsic protein family signature;MIP;MIP family signature.;MIP: MIP family channel proteins;	2.30996	0.0184444	Other	GO:0015267 MF channel activity; GO:0016020 CC membrane; GO:0055085 BP transmembrane transport	K09866 signaling and cellular processes
mRNA.chromosome_8.1913.1	-- universal stress protein Slr1101 [Crassostrea gigas] Universal stress protein family;Universal stress protein signature;USP_Like;	2.38127	3.31e-05	Immunity
mRNA.chromosome_7.1528.1	- uncharacterized protein LOC106174925 [Lingula anatina];uncharacterized protein LOC106164022 [Lingula anatina];uncharacterized protein LOC106164030 [Lingula anatina] --	2.43849	0.00727601	Unknown
mRNA.chromosome_5.3100.2	K07375 TUBB; tubulin beta; tubulin beta chain [Phallusia mammillata] beta_tubulin;Beta-tubulin signature;Tubulin-beta mRNA autoregulation signal.;Tubulin C-terminal domain;Tubulin/FtsZ family, GTPase domain;Tubulin signature;Tubulin subunits alpha, beta, and gamma signature.;	2.45229	0.0371603	Cytoskeleton	GO:0003924 MF GTPase activity; GO:0005200 MF structural constituent of cytoskeleton; GO:0005525 MF GTP binding; GO:0005874 CC microtubule; GO:0007017 BP microtubule-based process	K07375 Cytoskeleton proteins
mRNA.chromosome_7.1826.1	K01530 E3.6.3.1; phospholipid-translocating ATPase; probable phospholipid-transporting ATPase IF isoform X2 [Mizuhopecten yessoensis];probable phospholipid-transporting ATPase IF isoform X1 [Mizuhopecten yessoensis];phospholipid-transporting ATPase IF [Mizuhopecten yessoensis] ATPase-Plipid: phospholipid-translocating P-type ATPase, flippase;ATPase_P-type: HAD ATPase, P-type, family IC;C1.7: P-ty…	2.86413	0.0474317		GO:0000166 MF nucleotide binding; GO:0000287 MF magnesium ion binding; GO:0005524 MF ATP binding; GO:0015914 BP phospholipid transport; GO:0016021 CC integral component of membrane	K01530 Progressive familial intrahepatic cholestasis
mRNA.chromosome_1.2499.1	K15615 SIX4; homeobox protein SIX4; homeobox protein SIX3-like isoform X1 [Pecten maximus];homeobox protein SIX3-like isoform X2 [Pecten maximus] 'Homeobox' domain profile.;'Homeobox' domain signature.;homeodomain;Homeodomain;Transcriptional regulator, SIX1, N-terminal SD domain;	3.03163	0.0115937		GO:0003677 MF DNA binding; GO:0006355 BP regulation of transcription, DNA-templated; GO:0043565 MF sequence-specific DNA binding	K15615 Transcriptional misregulation in cancer
mRNA.chromosome_10.857.1	K09228 KRAB; KRAB domain-containing zinc finger protein; uncharacterized protein LOC105334520 [Crassostrea gigas];hypothetical protein BBROOKSOX_729 [Bathymodiolus brooksi thiotrophic gill symbiont];reverse transcriptase family protein, partial [Bathymodiolus brooksi thiotrophic gill symbiont] Reverse transcriptase (RNA-dependent DNA polymerase)	3.1181	0.000167635			K09228 Herpes simplex virus 1 infection
mRNA.chromosome_13.790.1	-- unnamed protein product [Mytilus coruscus];stress response protein NhaX [Crassostrea gigas];uncharacterized protein LOC111106096 [Crassostrea virginica] Universal stress protein family;Universal stress protein signature;USP_Like;	3.17013	0.0267615	Immunity
mRNA.chromosome_7.745.1	K07375 TUBB; tubulin beta; tubulin beta chain-like [Pomacea canaliculata];TUBB [Mytilus coruscus] beta_tubulin;Beta-tubulin signature;Tubulin-beta mRNA autoregulation signal.;Tubulin C-terminal domain;Tubulin/FtsZ family, GTPase domain;Tubulin signature;Tubulin subunits alpha, beta, and gamma signature.;	3.18174	0.0362827	Cytoskeleton	GO:0003924 MF GTPase activity4; GO:0005200 MF structural constituent of cytoskeleton; GO:0005525 MF GTP binding; GO:0005874 CC microtubule; GO:0007017 BP microtubule-based process	K07375 cytoskeleton proteins
mRNA.chromosome_1.3658.4	K06826 NID; nidogen (entactin); NID [Mytilus coruscus];NID [Mytilus coruscus];NID [Mytilus coruscus] Aspartic acid and asparagine hydroxylation site.;Calcium-binding EGF domain;Calcium-binding EGF-like domain signature.;EGF_CA;EGF domain;EGF-like domain profile.;EGF-like domain signature 2.;G2F domain;LDL-receptor class B (LDLRB) repeat profile.;Low-density lipoprotein receptor repeat class B;nid…	3.29624	0.0111918	Ca binding	GO:0005509 MF Calcium ion binding; GO:0007160 BP cell-matrix adhesion	K06826 EGF-like domain-containing proteins
mRNA.chromosome_10.1689.1	- -- 7tmA_KiSS1R;	3.34095	0.0315554	Unknown
mRNA.chromosome_14.399.1	-- -- --	3.49842	0.0154926	Unknown
mRNA.chromosome_9.961.1	K12757 MYL12; myosin regulatory light chain 12; RecName: Full=Myosin regulatory light chain, smooth muscle [Pseudocardium sachalinense] >prf||1404308A myosin [Phreagena soyoae] EFh;EF-hand calcium-binding domain.;EF-hand calcium-binding domain profile.;EF-hand domain;EF-hand domain pair;	3.50085	0.000805367	Cytoskeleton	GO:0005509 MF Calcium ion binding	K12757 Regulation of actin cytoskeleton
mRNA.chromosome_11.718.2	K13412 CPK; calcium-dependent protein kinase; caltractin [Crassostrea gigas];calmodulin-2-like [Crassostrea virginica] EF hand;EF-hand calcium-binding domain.;EF-hand calcium-binding domain profile.;EF-hand domain;EF-hand domain pair;	3.50226	0.0392699	Ca binding	GO:0005509 MF Calcium ion binding	K13412 Toxoplasmosis
mRNA.chromosome_16.303.2	-- Phosphatidate phosphatase LPIN2 [Mizuhopecten yessoensis];LOW QUALITY PROTEIN: phosphatidate phosphatase LPIN1-like [Pecten maximus] Lipin/Ned1/Smp2 multi-domain protein middle domain;lipin, N-terminal conserved region;LNS2 (Lipin/Ned1/Smp2);	3.54114	0.0302208	metabolism
mRNA.chromosome_7.906.1	-- -- TNF family profile.;TNF(Tumour Necrosis Factor) family;	3.64946	0.0370416	Immunity	GO:0005164 MF tumor necrosis factor receptor binding; GO:0005515 MF protein binding;,GO:0006955 immune response; GO:0016020 CC membrane
mRNA.chromosome_2.1825.1	-- LOW QUALITY PROTEIN: autocrine proliferation repressor protein A-like [Crassostrea virginica] PhoPQ-activated pathogenicity-related protein;	3.82989	0.000443371	Immunity
mRNA.chromosome_2.2912.1	K04596 BAI1; brain-specific angiogenesis inhibitor 1; cartilage intermediate layer protein 1-like [Pecten maximus];cartilage intermediate layer protein 1-like [Mizuhopecten yessoensis];cartilage intermediate layer protein 1-like [Mizuhopecten yessoensis] Ig;Prokaryotic membrane lipoprotein lipid attachment site profile.;Thrombospondin type 1 domain;Thrombospondin type-1 (TSP1) repeat profile.;	3.8388	0.0481597	Immunity		K04596 p53 signaling pathway
mRNA.chromosome_1.506.1	K15614 SIX1; homeobox protein SIX1; homeobox protein six1-like [Crassostrea virginica] 'Homeobox' domain profile.;'Homeobox' domain signature.;homeodomain;Homeodomain;Transcriptional regulator, SIX1, N-terminal SD domain;	4.10871	0.0452504		GO:000367 MF DNA binding; GO:0006355 regulation of transcription, DNA-templated; GO:0043565 MF sequence-specific DNA binding
mRNA.chromosome_10.320.1	-- hypothetical protein C0Q70_04242 [Pomacea canaliculata] --	4.11849	0.00899574	Unknown
mRNA.chromosome_5.319.1	K06087 CLDN; claudin;K06087 CLDN; claudin; uncharacterized protein LOC117324047 [Pecten maximus];unnamed protein product [Mytilus coruscus] Claudin family signature.;PMP-22/EMP/MP20/Claudin family;	4.37505	0.0109917	Immunity	GO:0016021 CC integral component of membrane	K06087 Cell adhesion molecules
mRNA.chromosome_15.1268.1	-- hypothetical protein KP79_PYT05547 [Mizuhopecten yessoensis];uncharacterized protein LOC117325138 [Pecten maximus] --	4.50118	0.00845348	Unknown
mRNA.chromosome_2.1676.1	-- -- Calcineurin-binding protein (Calsarcin);PDZ domain;PDZ domain profile.;PDZ_signaling;	4.58778	0.00164638	Ca binding	GO:0005515 MF protein binding
mRNA.chromosome_11.1537.1	K02503 HINT1, hinT, hit; histidine triad (HIT) family protein; histidine triad nucleotide-binding protein 1 [Ixodes scapularis];hypothetical protein HST_G00128690 [Hippoglossus stenolepis];histidine triad nucleotide-binding protein 1 [Cimex lectularius] Histidine triad family signature;HIT domain;HIT domain profile.;HIT domain signature.;PKCI_related;	4.64384	0.00579493		GO:0003824 MF catalytic activity	K02503 Autosomal recessive neuromyotonia and axonal neuropathy
mRNA.chromosome_6.1851.1	-- RS-rich protein-1 [Mytilus coruscus];uncharacterized protein LOC112576527 isoform X9 [Pomacea canaliculata];uncharacterized protein LOC112576527 isoform X10 [Pomacea canaliculata] --	4.65401	0.000151104
mRNA.chromosome_10.1738.2	K02183 CALM; calmodulin; hypothetical protein C0Q70_04239 [Pomacea canaliculata];probable calcium-binding protein CML34 [Aplysia californica] EFh;EF hand;EF-hand calcium-binding domain.;EF-hand calcium-binding domain profile.;EF-hand domain pair;	4.67329	0.00355823	Cytoskeleton	GO:0005509 MF Calcium ion binding	K02183 Calcium signaling pathway
mRNA.chromosome_3.3083.1	-- -- --	4.69348	0.0245372	Unknown
mRNA.chromosome_17.124.3	-- putative ammonium transporter 1 isoform X1 [Mizuhopecten yessoensis];putative ammonium transporter 1 isoform X2 [Mizuhopecten yessoensis];putative ammonium transporter 1 isoform X3 [Mizuhopecten yessoensis] Ammonium Transporter Family;Ammonium transporters signature.;amt: ammonium transporter;	4.70297	0.0245372	Transport	GO:0008519 MF ammonium transmembrane transporter activity; GO:0015696 BP ammonium transmembrane transport; GO:0016020 CC membrane; GO:0072488 BP ammonium transmembrane transport
mRNA.chromosome_7.385.1	K12751 MYL6; myosin light chain 6; -- EFh;EF-hand calcium-binding domain profile.;EF-hand domain pair;	4.73695	1.84e-06	Cytoskeleton	GO:0005509 MF Calcium ion binding	K12751 Cytoskeleton proteins
mRNA.chromosome_4.121.1	K16806 MAP7D1; MAP7 domain-containing protein 1; microtubule-associated protein futsch-like isoform X6 [Mizuhopecten yessoensis];microtubule-associated protein futsch-like isoform X2 [Mizuhopecten yessoensis] --	4.78078	0.0267099	Cytoskeleton		K16806 Chromosome and associated proteins
mRNA.chromosome_4.3360.1	K02367 EXT2; glucuronyl/N-acetylglucosaminyl transferase EXT2; sine oculis-binding protein homolog isoform X3 [Crassostrea virginica];sine oculis-binding protein homolog isoform X1 [Crassostrea virginica];sine oculis-binding protein homolog isoform X1 [Crassostrea virginica] Sine oculis-binding protein;	4.85068	0.0134921			K02367 Metabolic pathways
mRNA.chromosome_16.790.2	-- unnamed protein product [Mytilus coruscus];uncharacterized protein LOC105333893 [Crassostrea gigas];GRM4 [Mytilus coruscus] Metabotropic glutamate GPCR signature;Receptor family ligand binding region;	4.91749	0.0245372		GO:0004930 MF G protein-coupled receptor activity; GO:0007186 BP G protein-coupled receptor signaling pathway; GO:0016021 CC integral component of membrane
mRNA.chromosome_17.1786.1	-- LOW QUALITY PROTEIN: tryparedoxin-like [Crassostrea virginica];nucleoredoxin [Crassostrea gigas] Thioredoxin domain profile.;Thioredoxin-like;	4.94553	0.00305578		GO:0045454 BP cell redox homeostasis
mRNA.chromosome_11.1819.2	K02575 NRT, narK, nrtP, nasA; MFS transporter, NNP family, nitrate/nitrite transporter; NRT [Mytilus coruscus];NRT [Mytilus coruscus];NRT [Mytilus coruscus] Major Facilitator Superfamily;MFS_NRT2_like;	4.97476	0.000600635	Transport	GO:0016021 CC integral component of membrane; GO:0055085 BP transmembrane transport	K02575 Metabolism
mRNA.chromosome_16.1582.1	-- peroxidasin homolog [Acanthaster planci];PREDICTED: peroxidasin homolog [Branchiostoma belcheri] Animal haem peroxidase;Animal heme peroxidase superfamily profile.;	4.97652	0.0208517	Immunity	GO:0004601 MF peroxidase activity; GO:0006979 MF peroxidase activity; GO:0020037 MF heme binding; GO:0055114 BP lete oxidation-reduction process
mRNA.chromosome_8.1614.1	K15293 UNC13A_B_C, MUNC13; protein unc-13 A/B/C; protein unc-13 homolog A [Aplysia californica];protein unc-13 homolog A-like isoform X11 [Mizuhopecten yessoensis];LOW QUALITY PROTEIN: protein unc-13 homolog A-like [Pecten maximus] C1;C2B_Munc13;C2 domain;C2 domain profile.;C2 domain signature;Domain of Unknown Function (DUF1041);Munc13-homology domain 1 (MHD1) profile.;Munc13-homology domain 2 (…	5.01153	0.0208517	Ca binding	GO:0005509 MF Calcium ion binding; GO:0005543 MF phospholipid binding; GO:0035556 BP intracellular signal transduction	K15293 Membrane trafficking
mRNA.chromosome_1.934.1	sulfide:quinone oxidoreductase [Sinonovacula constricta];PREDICTED: sulfide:quinone oxidoreductase, mitochondrial-like [Biomphalaria glabrata] --	5.04717	0.0115606
mRNA.chromosome_4.3191.3	K04593 LPHN2; latrophilin 2;K04598 BAI3; brain-specific angiogenesis inhibitor 3; uncharacterized protein LOC117328316 [Pecten maximus];unnamed protein product [Mytilus coruscus] 7tmB2_Adhesion;7 transmembrane receptor (Secretin family);Brain-specific angiogenesis inhibitor precursor signature;Cadherin_repeat;Cadherins domain profile.;Fibronectin type-III domain profile.;FN3;GPCR-Autoproteolysis …	5.08363	0.0499796	Siganlling	GO:0004888 MF transmembrane signaling receptor activity; GO:0004930 MF G protein-coupled receptor activity; GO:0005509 MF Calcium ion binding; GO:0005515,GO:0007166,GO:0007186,GO:0016020,GO:0016021,GO:0016525	K04593 metabolism
mRNA.chromosome_3.2304.1	-- uncharacterized protein LOC111118896 [Crassostrea virginica];uncharacterized protein LOC111118334 [Crassostrea virginica] Cell-cycle sustaining, positive selection,;	5.09697	0.0377231
mRNA.chromosome_2.2605.2	K17751 MYH6_7; myosin heavy chain 6/7; myosin heavy chain [Argopecten irradians] >prf||2103335A myosin:SUBUNIT=heavy chain [Argopecten irradians];myosin heavy chain, striated muscle isoform X6 [Pecten maximus];myosin heavy chain, striated muscle isoform X9 [Pecten maximus] IQ motif profile.;Myosin head (motor domain);Myosin heavy chain signature;Myosin motor domain profile.;Myosin N-terminal SH3-…	5.14052	7.69e-07	Cytoskeleton	GO:0003774 MF cytoskeletal motor activity; GO:0005515 MF protein binding; GO:0005524 MF ATP binding; GO:0016459 CC myosin complex; GO:0051015 MF actin filament binding	K17751 Cytoskeleton proteins
mRNA.chromosome_2.868.2	LIM domain-binding protein 3; integrator complex subunit 3 homolog isoform X1 [Crassostrea virginica];integrator complex subunit 3 homolog isoform X1 [Crassostrea virginica];integrator complex subunit 3 homolog isoform X3 [Crassostrea virginica] Domain of unknown function (DUF4749);PDZ domain;PDZ domain profile.;PDZ_signaling;	5.35146	0.0011505	Protein binding	GO:0005515 MF protein binding
mRNA.chromosome_7.712.1	-- uncharacterized protein LOC110982422 [Acanthaster planci];uncharacterized protein LOC106174925 [Lingula anatina];uncharacterized protein LOC117113817 [Anneissia japonica] --	5.40948	7.58e-06	Unknown
mRNA.chromosome_17.1409.2	-- neuronal acetylcholine receptor subunit alpha-7-like [Parasteatoda tepidariorum];neuronal acetylcholine receptor subunit alpha-7-like, partial [Parasteatoda tepidariorum];neuronal acetylcholine receptor subunit alpha-7-like isoform X4 [Eurytemora affinis] EB module;LGIC_ECD_nAChR;Neurotransmitter-gated ion-channel ligand binding domain;	5.44403	0.0121387	Siganlling	GO:0005230 MF extracellular ligand-gated ion channel activity; GO:0006811 BP ion transport; GO:0016021 CC integral component of membrane
mRNA.chromosome_13.726.1	-- LOW QUALITY PROTEIN: sodium/calcium exchanger regulatory protein 1-like [Pecten maximus];fatty acid-binding protein, liver [Crassostrea gigas];LOW QUALITY PROTEIN: fatty acid-binding protein, liver-like [Crassostrea virginica] Cytosolic fatty-acid binding proteins signature.;Fatty acid-binding protein signature;Lipocalin / cytosolic fatty-acid binding protein family;	5.46967	0.00579493	Transport	GO:0008289 MF lipid binding
mRNA.chromosome_1.2030.1	cation transport protein ChaC; putative glutathione-specific gamma-glutamylcyclotransferase 2 [Octopus vulgaris];putative glutathione-specific gamma-glutamylcyclotransferase 2 [Pecten maximus] ChaC-like protein;GGCT_like	5.55605	0.00781676	Transport	GO:0003839 MF gamma-glutamylcyclotransferase activity; GO:0006751 BP glutathione catabolic process
mRNA.chromosome_6.779.1	K09614 CORIN; corin; CORIN [Mytilus coruscus];CORIN [Mytilus coruscus];CORIN [Mytilus coruscus] Chymotrypsin serine protease family (S1) signature;LDLa;LDL-receptor class A (LDLRA) domain profile.;LDL-receptor class A (LDLRA) domain signature.;Low-density lipoprotein receptor domain class A;Serine proteases, trypsin domain profile.;Serine proteases, trypsin family, histidine active site.;Serine p…	5.65465	0.0136257	Biomineralization	GO:0004252 MF serine-type endopeptidase activity; GO:0005515 MF protein binding ; GO:0006508 BP proteolysis	K09614 Peptidases and inhibitors
mRNA.chromosome_13.1347.1	K05038 SLC6A5S; solute carrier family 6 (neurotransmitter transporter, amino acid) member 5/7/9/14; sodium- and chloride-dependent glycine transporter 1-like [Crassostrea virginica];sodium- and chloride-dependent glycine transporter 1-like isoform X1 [Crassostrea virginica];sodium- and chloride-dependent glycine transporter 1-like isoform X1 [Crassostrea virginica] Sodium/chloride neurotransmitte…	5.66031	0.0329185	Transport	GO:0005328 MF neurotransmitter:sodium symporter activity; GO:0016021 CC integral component of membrane	K05038 Transporters
mRNA.chromosome_12.670.1	-- -- --	5.68539	0.0473751	Unknown
mRNA.chromosome_19.1721.1	-- NADPH oxidase 5-like isoform X2 [Mizuhopecten yessoensis] Cytochrome B-245 heavy chain signature;EFh;EF-hand calcium-binding domain.;EF-hand calcium-binding domain profile.;EF-hand domain pair;FAD-binding domain;Ferredoxin reductase-type FAD binding domain profile.;Ferric Reductase Domain;Ferric reductase like transmembrane component;Ferric reductase NAD binding domain;Ferric reductase subgrou…	5.72533	1.42e-05	Ca binding	GO:0005509 MF Calcium ion binding; GO:0016020,GO:0016491,GO:0055114
mRNA.chromosome_11.2154.1	sarcoplasmic calcium binding protein [Ruditapes philippinarum];sarcoplasmic calcium-binding protein [Meretrix lusoria];sarcoplasmic calsium binding protein [Pseudocardium sybillae] EF-hand calcium-binding domain.;EF-hand calcium-binding domain profile.;	5.76955	0.00650011	Ca binding	GO:0005509 MF Calcium ion binding
mRNA.chromosome_14.832.1	-- PDZ and LIM domain protein Zasp-like [Crassostrea virginica];PDZ and LIM domain protein Zasp [Crassostrea gigas];PDZ and LIM domain protein Zasp [Mizuhopecten yessoensis] PDZ domain;PDZ domain profile.;PDZ_signaling;	5.99705	0.00257756	Protein binding	GO:0005515 MF protein binding
mRNA.chromosome_6.439.2	-- iroquois-class homeodomain protein IRX-6-like [Crassostrea virginica];iroquois 4/6 [Leptochiton asellus];Iroquois-class homeodomain protein irx-4,Iroquois-class homeodomain protein irx-4-A,Iroquois-class homeodomain protein IRX-3,Iroquois-class homeodomain protein IRX-4,Iroquois-class homeodomain protein IRX-5,Iroquois-class homeodomain protein IRX-1,Iroquois-class homeodomain protein IRX-2,Ho…	6.0351	0.0016564		GO:0003677 DNA binding; GO:0006355 BP regulation of transcription, DNA-templated; GO:0043565 MF sequence-specific DNA binding
mRNA.chromosome_18.358.1	-- hypothetical protein OCBIM_22038191mg, partial [Octopus bimaculoides];myeloperoxidase-like [Mizuhopecten yessoensis] Animal haem peroxidase;Animal heme peroxidase superfamily profile.;	6.1101	0.0473571	Immunity	GO:0004601 MF peroxidase activity; GO:0006979 BP response to oxidative stress; GO:0020037 MF heme binding; GO:0055114 BP obsolete oxidation-reduction process
mRNA.chromosome_10.214.2	K09436 FLI1; friend leukemia integration 1 transcription factor; hypothetical protein EGW08_002913, partial [Elysia chlorotica] Ets-domain;Ets-domain profile.;ETS domain signature;Ets-domain signature 1.;Ets-domain signature 2.;	6.23857	4.32e-05	Cell differentiatoin	GO:0003700 MF DNA-binding transcription factor activity; GO:0006355 BP regulation of transcription, DNA-templated; GO:0043565 MF sequence-specific DNA binding	K09436 Transcription factors
mRNA.chromosome_3.3186.1	-- ferric-chelate reductase 1 isoform X2 [Crassostrea gigas] Cyt_b561_FRRS1_like;Cytochrome b561 domain profile.;DOMON domain;DOMON domain profile.;DOMON_SDR_2_like;Eukaryotic cytochrome b561;	6.31797	1.64e-07	Biomineralization
mRNA.chromosome_8.1313.1	-- -- --	6.3309	0.00659144	Unknown
mRNA.chromosome_6.2630.1	K04550 CD91, LRP1; low density lipoprotein-related protein 1 (alpha-2-macroglobulin receptor);K04550 LRP1, CD91; low-density lipoprotein receptor-related protein 1 (alpha-2-macroglobulin receptor);K04550 LRP1, CD91; low-density lipoprotein receptor-related protein 1 (alpha-2-macroglobulin receptor); low-density lipoprotein receptor-related protein 4 isoform X1 [Crassostrea gigas];low-density lipo…	6.36359	6.78e-06	Immunity		K04550 Cholesterol metabolism
mRNA.chromosome_12.2204.1	-- -- --	6.47769	0.0012159	Unknown
mRNA.chromosome_14.928.1	-- uncharacterized protein LOC109618342 [Crassostrea gigas];uncharacterized protein LOC110462954 [Mizuhopecten yessoensis];unnamed protein product [Mytilus coruscus] --	6.6282	0.000167635	Unknown
mRNA.chromosome_1.655.1	K02183 CALM; calmodulin; hypothetical protein G4228_008516 [Cervus hanglu yarkandensis];calmodulin-like [Scleropages formosus];calcium-binding protein 1-like isoform X1 [Denticeps clupeoides] EFh;EF-hand calcium-binding domain.;EF-hand calcium-binding domain profile.;EF-hand domain pair;	6.72024	2.27e-05	Cytoskeleton	GO:0005509 MF Calcium ion binding	K02183 Calcium signaling pathway
mRNA.chromosome_5.202.1	-- -- --	7.01165	0.000177976	Unknown
mRNA.chromosome_17.1065.1	-- -- --	7.06777	0.000662607	Unknown
mRNA.chromosome_7.864.1	K07304 msrA; peptide-methionine (S)-S-oxide reductase;hypothetical protein C0Q70_02870 [Pomacea canaliculata] msrA: peptide-methionine (S)-S-oxide reductase;Peptide methionine sulfoxide reductase;Peptide methionine sulfoxide reductase MsrA [msrA].;	7.09782	3.13e-05		GO:0008113 MF peptide-methionine (S)-S-oxide reductase activity; GO:0055114 BP obsolete oxidation-reduction process
mRNA.chromosome_8.199.2	K03768 PPIB, ppiB; peptidyl-prolyl cis-trans isomerase B (cyclophilin B); peptidyl-prolyl cis-trans isomerase [Crassostrea gigas];peptidyl-prolyl cis-trans isomerase-like [Crassostrea virginica];PPIB [Mytilus coruscus] Cyclophilin peptidyl-prolyl cis-trans isomerase signature;Cyclophilin type peptidyl-prolyl cis-trans isomerase/CLD;Cyclophilin-type peptidyl-prolyl cis-trans isomerase domain profi…	7.20447	3.35e-06		GO:0000413 BP protein peptidyl-prolyl isomerization; GO:0003755 MF peptidyl-prolyl cis-trans isomerase activity	K03768 Osteogenesis imperfecta
mRNA.chromosome_9.1630.1	K19511 PXDN, VPO1; peroxidase; peroxidasin-like [Pecten maximus];myeloperoxidase-like [Mizuhopecten yessoensis];lactoperoxidase-like [Pecten maximus] Animal haem peroxidase;Animal haem peroxidase signature;Animal heme peroxidase superfamily profile.;	7.51749	2.08e-05	Immunity	GO:0004601 MF peroxidase activity; GO:0006979 BP response to oxidative stress; GO:0020037 MF heme binding; GO:0055114 BP obsolete oxidation-reduction process	K19511 peroxidase
mRNA.chromosome_2.2601.1	K10352 MYH; myosin heavy chain; myosin heavy chain, striated muscle isoform X1 [Pecten maximus];myosin heavy chain, striated muscle isoform X2 [Pecten maximus];myosin heavy chain, striated muscle isoform X3 [Pecten maximus] Myosin tail;	7.7449	8.47e-09	Cytoskeleton	GO:0003774 MF cytoskeletal motor activity; GO:0016459 CC myosin complex	K10352 Regulation of actin cytoskeleton
mRNA.chromosome_6.1153.1	-- -- --	7.75089	2.13e-08	Unknown
mRNA.chromosome_1.1896.1	K02738 PSMB6; 20S proteasome subunit beta 1;K03131 TAF6; transcription initiation factor TFIID subunit 6; vitelline membrane outer layer protein 1, partial [Ruditapes philippinarum];unnamed protein product [Mytilus coruscus];Vitelline membrane outer layer protein 1,Vitelline membrane outer layer protein 1 homolog [Mytilus coruscus] Vitelline membrane outer layer protein I (VOMI);	7.78097	1.66e-06	Immunity		K02738 Proteasome
mRNA.chromosome_7.995.5	K05619 TGM1; transglutaminase 1; protein-glutamine gamma-glutamyltransferase K [Aplysia californica];hemocyte protein-glutamine gamma-glutamyltransferase [Aplysia californica] Transglutaminase family;Transglutaminase family, C-terminal ig like domain;Transglutaminase-like superfamily;Transglutaminases active site.;	7.94596	1.28e-07		GO:0003810 MF protein-glutamine gamma-glutamyltransferase activity; GO:0018149 BP peptide cross-linking	K05619 Autosomal recessive congenital ichthyosis
mRNA.chromosome_11.2157.1	-- sarcoplasmic calcium-binding protein [Meretrix lusoria];sarcoplasmic calcium binding protein [Ruditapes philippinarum];sarcoplasmic calsium binding protein [Pseudocardium sybillae] EF-hand calcium-binding domain.;EF-hand calcium-binding domain profile.;	8.6909	3.4e-10	Ca binding	GO:0005509 MF Calcium ion binding
mRNA.chromosome_6.1081.1	-- -- --	9.41132	2.27e-08	Unknown
mRNA.chromosome_3.2430.1	ND; complement C1q-like protein 3 [Ruditapes philippinarum];C1q domain-containing protein DC9, partial [Archivesica packardana];C1q domain-containing protein DC7, partial [Archivesica packardana] C1q domain;C1q domain profile.;Complement C1Q domain signature;	9.53394	5.36e-09	Biomineralization/ Immunity	GO:0005515 MF protein binding
